# Supplementary material for: Comparative Genomic Analysis of Meningitis- and Bacteremia-Causing Pneumococci Identifies a Common Core Genome
Source: Infect Immun. 2015 Sep 10;83(10):4165–73. doi: 10.1128/IAI.00814-15 (PMC4567637; doi:10.1128/IAI.00814-15)
Supplement: Supplemental material [file IAI.00814-15_zii999091430sd2.xlsx]

## Sheet: Sheet1
Cluster No	Isolate Count	Gene Description (Product)	Reference
2589	140	ABC transporter permease, cobalt transport	gi|799765561|emb|CEV62155.1|
2585	140	50S ribosomal protein L22	gi|523921268|gb|EPR92512.1|
2583	140	50S ribosomal protein L20	gi|820869290|ref|WP_046782624.1|
2581	140	30S ribosomal protein S18	gi|445923668|ref|WP_000001523.1|
2577	140	hypothetical protein	gi|487745774|ref|WP_001828258.1|
2575	140	ancient RNA-binding IF3-C fold protein	gi|810216586|emb|CGF64990.1|
2569	140	alkaline shock protein	gi|810783429|emb|COO29703.1|
2567	140	30S ribosomal protein S5	gi|799883694|emb|CEW95069.1|
2566	140	lactoylglutathione lyase	gi|642946199|ref|WP_025169397.1|
2563	140	anaerobic ribonucleotide reductase	gi|810918839|emb|CLH88789.1|
2562	140	putative cytoplasmic protein	gi|487788980|ref|WP_001862503.1|
2560	140	DNA binding protein	gi|511653071|gb|EPD18902.1|
2558	140	30S ribosomal protein S13	gi|801055949|emb|CEX10074.1|
2557	140	50S ribosomal protein L16	gi|147763740|gb|EDK70674.1|
2551	140	50S ribosomal protein L33	gi|511653118|gb|EPD18947.1|
2550	140	DNA replication intiation control protein YabA	gi|488133671|ref|WP_002204879.1|
2546	140	ABC transporter, sugar transporter, sugar binding lipoprotein-N-acetylneuraminate-binding protein	gi|565859974|ref|WP_023941942.1|
2543	140	ribosomal protein S10	gi|799766564|emb|CEV60955.1|
2542	140	DNA-binding protein	gi|385142066|emb|CCG14044.1|
2540	140	30S ribosomal protein S17	gi|800019920|emb|CEY62383.1|
2539	140	F0F1 ATP synthase subunit C	gi|487745543|ref|WP_001828119.1|
2537	140	KH domain-containing protein	gi|801421149|emb|CFG35807.1|
2536	140	50S ribosomal protein L36	gi|665855540|ref|WP_031222747.1|
2535	140	ABC transportersubstrate-binding protein, nitrate/sulfonate/bicarbonate transport	gi|809707712|emb|CLB90480.1|
2534	140	30S ribosomal protein S7	gi|799912124|emb|CEX26529.1|
2531	140	preprotein translocase secE component, COG0690	gi|556530277|gb|ESP63428.1|
2530	140	membrane protein	gi|395583329|gb|EJG43778.1|
2528	140	30S ribosomal protein S19	gi|147922730|gb|EDK73847.1|
2527	140	30S ribosomal protein S3	gi|446437327|ref|WP_000515182.1|
2526	140	S4 RNA-binding domain-containing protein	gi|809560744|emb|CLH76045.1|
2525	140	hypothetical protein	gi|814501502|emb|CKG63931.1|
2524	140	50S ribosomal protein L35	gi|809314340|emb|CGF61410.1|
2523	140	50S ribosomal protein L29	gi|447155493|ref|WP_001232749.1|
2521	140	phosphate transport system regulatory protein PhoU	gi|446493425|ref|WP_000571279.1|
2520	140	50S ribosomal protein L23	gi|379582261|gb|EHZ47143.1|
2517	140	50S ribosomal protein L27	gi|147758398|gb|EDK65397.1|
2510	140	hypothetical protein	gi|353846503|gb|EHE26532.1|
2509	140	DNA-binding protein	gi|800018749|emb|CEY54032.1|
2508	140	30S ribosomal protein S14	gi|799996033|emb|CEY18867.1|
2507	140	50S ribosomal protein L14	gi|800019580|emb|CEY50876.1|
2506	140	50S ribosomal protein L19	gi|800512811|emb|CFG14090.1|
2500	140	regulatory protein Spx	gi|444250334|gb|ELU56815.1|
2499	140	phosphocarrier protein HPr	gi|810336114|emb|CGF51802.1|
2497	140	DNA-binding protein HU 1	gi|353871103|gb|EHE50974.1|
2492	140	50S ribosomal protein L5	gi|395606253|gb|EJG66361.1|
2491	140	maltodextrin ABC transporter permease	gi|194357935|gb|ACF56383.1|
2490	140	50S ribosomal protein L34	gi|810639887|emb|CLH33199.1|
2360	140	hypothetical cytosolic protein	gi|445954323|ref|WP_000032178.1|
2357	140	adenine phosphoribosyltransferase	gi|801423113|emb|CFG26955.1|
2356	140	translation initiation factor IF-1	gi|353861163|gb|EHE41102.1|
2352	140	elongation factor P	gi|801041034|emb|CEW69099.1|
2351	140	permease	gi|447203480|ref|WP_001280736.1|
2349	140	NrdR family transcriptional regulator	gi|809317480|emb|CJE25786.1|
2343	140	30S ribosomal protein S16	gi|801079399|emb|CEY01695.1|
2342	140	general stress protein 24	gi|800523507|emb|CFG25631.1|
2340	140	hypothetical protein	gi|809449703|emb|CIV62879.1|
2338	140	50S ribosomal protein L18	gi|447079875|ref|WP_001157131.1|
2326	140	phosphate-binding protein PstS 1	gi|809448483|emb|CIV90397.1|
2324	140	50S ribosomal protein L30	gi|446771551|ref|WP_000848807.1|
2323	140	uridine kinase	gi|810550544|emb|CMU14356.1|
2321	140	acyltransferase family protein	gi|799782039|emb|CEV78342.1|
2319	140	magnesium and cobalt transporter	gi|662347149|gb|KEQ45730.1|
2318	140	metal-sulfur cluster biosynthesis protein	gi|225722093|gb|ACO17947.1|
2317	140	manganese ABC transporter permease	gi|307618989|gb|EFN98122.1|
2316	140	50S ribosomal protein L28	gi|353750981|gb|EHD31616.1|
2315	140	DNA-binding response regulator CiaR	gi|800523949|emb|CFG23657.1|
2312	140	30S ribosomal protein S11	gi|446491360|ref|WP_000569214.1|
2306	140	ABC transporter-sugar transport, N-acetylneuraminate transport system permease	gi|799781772|emb|CEV78615.1|
2167	140	30S ribosomal protein S21	gi|801091473|emb|CEY34981.1|
2166	140	transcription antitermination protein NusG	gi|800332331|emb|CFE06835.1|
2164	140	hypothetical protein	gi|809450419|emb|CIV42861.1|
2163	140	ATP-dependent Clp protease proteolytic subunit	gi|810881825|emb|CIU18872.1|
2161	140	putative extracellular protein	gi|763017073|ref|WP_043901548.1|
2159	140	30S ribosomal protein S15	gi|800153935|emb|CFA80747.1|
2157	140	DNA-dependent RNA Polymerase, omega subunit	gi|446581070|ref|WP_000658416.1|
2155	140	cytosolic protein YlxR	gi|810009964|emb|CIP63555.1|
2153	140	CAAX amino protease family protein	gi|487787521|ref|WP_001861275.1|
2152	140	DNA-directed RNA polymerase subunit alpha	gi|809573513|emb|CLC44946.1|
2150	140	YrzB	gi|799831259|emb|CEW29399.1|
2147	140	rRNA large subunit methyltransferase	gi|766611173|ref|WP_044788656.1|
2145	140	preprotein translocase subunit	gi|814516702|emb|CKH42613.1|
2144	140	PTS system mannose-specific transporter subunit IIC	gi|800052661|emb|CEY99684.1|
2143	140	exodeoxyribonuclease VII, small subunit	gi|444250624|gb|ELU57102.1|
2141	140	putative uncharacterized protein ORF 3	gi|810723614|emb|CMY14369.1|
2140	140	transcriptional repressor of the glutamine synthetase gene	gi|379559295|gb|EHZ24324.1|
2139	140	PTS system, IIB component	gi|799781888|emb|CEV78519.1|
2138	140	phosphate transport protein PstC	gi|766611280|ref|WP_044788733.1|
2137	140	phosphate permease PstA	gi|810641026|emb|CJT97184.1|
2135	140	50S ribosomal protein L13	gi|810922130|emb|CLH39039.1|
2129	140	histidine kinase	gi|810828219|emb|CGH09199.1|
2128	140	transcription elongation factor NusA	gi|446270974|ref|WP_000348829.1|
2124	140	elongation factor Tu	gi|487725304|ref|WP_001809536.1|
2123	140	putative extracellular protein	gi|800073281|emb|CEZ17640.1|
2119	140	nrdH-redoxin	gi|799748890|emb|CEV42803.1|
2118	140	membrane protein	gi|799990269|emb|CEY24423.1|
2117	140	membrane protein	gi|488719722|ref|WP_002643478.1|
2114	140	membrane associated protein	gi|353885355|gb|EHE65144.1|
2113	140	6,7-dimethyl-8-ribityllumazine synthase	gi|557375879|ref|WP_023396716.1|
2110	140	F0F1 ATP synthase subunit beta	gi|799748790|emb|CEV42970.1|
2109	140	50S ribosomal protein L32	gi|447153760|ref|WP_001231016.1|
2108	140	rod shape-determining protein MreD	gi|446689895|ref|WP_000767241.1|
2106	140	50S ribosomal protein L9	gi|693287109|gb|KGI25610.1|
2105	140	acyl carrier protein	gi|487746755|ref|WP_001828997.1|
2101	140	hypoxanthine guanine phosphoribosyltransferase	gi|766611700|ref|WP_044789000.1|
2097	140	proton-translocating ATPase, F1 sector, delta-subunit	gi|766611195|ref|WP_044788674.1|
2096	140	arginine repressor	gi|446644116|ref|WP_000721462.1|
2023	140	membrane protein involved in protein export SecG	gi|810882398|emb|CIU07332.1|
2021	140	D-alanyl carrier protein DCP	gi|799850538|emb|CEW47104.1|
2020	140	30S ribosomal protein S6	gi|751492266|emb|CEO77363.1|
2019	140	RRF2 family protein	gi|799809463|emb|CEW08463.1|
2013	140	Domain of unknown function (DUF1858)	gi|446114123|ref|WP_000191978.1|
2012	140	family protein	gi|487767884|ref|WP_001844955.1|
2010	140	transcriptional regulator	gi|446583118|ref|WP_000660464.1|
2008	140	N-6 DNA methylase	gi|446173467|ref|WP_000251322.1|
2006	140	GTP-sensing transcriptional pleiotropic repressor	gi|379627389|gb|EHZ92001.1|
2005	140	adenylosuccinate lyase	gi|801091593|emb|CEY34564.1|
2004	140	50S ribosomal protein L31	gi|809637229|emb|COR06449.1|
2002	140	transcription regulator, MarR family	gi|446078537|ref|WP_000156392.1|
1997	140	proton-translocating ATPase, F1 sector, gamma-subunit	gi|810160866|emb|CIV27263.1|
1996	140	50S ribosomal protein L15	gi|15459692|gb|AAL00791.1|
1994	140	ACT domain-containing protein	gi|799911372|emb|CEX28196.1|
1993	140	GntR family transcriptional regulator	gi|353784353|gb|EHD64774.1|
1992	140	carbonic anhydrase	gi|810928745|emb|CLE84947.1|
1991	140	repressor of purine biosynthetic genes	gi|446309481|ref|WP_000387336.1|
1990	140	RNA polymerase sigma factor RpoD	gi|395583239|gb|EJG43688.1|
1989	140	50S ribosomal protein L21	gi|799747839|emb|CEV44122.1|
1988	140	PTS system sugar-specific transporter subunit EIIB	gi|766611283|ref|WP_044788735.1|
1986	140	30S ribosomal protein S4	gi|799782536|emb|CEV77904.1|
1985	140	fructose-bisphosphate aldolase	gi|446364124|ref|WP_000441979.1|
1983	140	50S ribosomal protein L17	gi|446628955|ref|WP_000706301.1|
1982	140	methyl-accepting chemotaxis family domain-containing protein	gi|147921920|gb|EDK73045.1|
1976	140	zinc ABC transporter permease	gi|446444487|ref|WP_000522342.1|
1975	140	sortase SrtA	gi|801421600|emb|CFG33847.1|
1973	140	membrane protein	gi|799801485|emb|CEV97675.1|
1972	140	acetyl-CoA carboxylase biotin carboxylase subunit	gi|809322114|emb|CIV66014.1|
1971	140	peptide ABC transporter permease	gi|809449532|emb|CIV66768.1|
1966	140	lipoprotein, putative	gi|353781014|gb|EHD61464.1|
1914	140	enoyl-CoA hydratase	gi|809900695|emb|CJX92072.1|
1913	140	methyl-accepting chemotaxis protein	gi|446046701|ref|WP_000124556.1|
1910	140	manganese-dependent superoxide dismutase	gi|487727801|ref|WP_001812033.1|
1907	140	30S ribosomal protein S9	gi|800149990|emb|CFA74400.1|
1906	140	integral membrane protein	gi|534286444|pdb|4I3H|A
1904	140	ribonucleotide-diphosphate reductase subunit beta	gi|395591880|gb|EJG52175.1|
1903	140	L-serine dehydratase, iron-sulfur-dependent subunit beta	gi|446377449|ref|WP_000455304.1|
1902	140	protein RecA	gi|800230649|emb|CFC20606.1|
1898	140	hypothetical protein	gi|446692540|ref|WP_000769886.1|
1897	140	holiday junction resolvase	gi|799919070|emb|CEX30203.1|
1896	140	4'-phosphopantetheinyl transferase	gi|799844590|emb|CEW40974.1|
1892	140	morn motif family protein	gi|727092665|ref|WP_033609363.1|
1890	140	membrane protein	gi|395583951|gb|EJG44376.1|
1889	140	toxin-antitoxin system, antitoxin component, ribbon-helix-helix fold protein	gi|353807710|gb|EHD87979.1|
1888	140	DNA biosynthesis, initiation, binding protein	gi|225720942|gb|ACO16796.1|
1887	140	seryl-tRNA synthetase family protein	gi|799839468|emb|CEW38067.1|
1884	140	50S ribosomal protein L3	gi|766616093|ref|WP_044792919.1|
1882	140	phosphate transport system permease PstA	gi|511812632|ref|WP_016399555.1|
1881	140	GTP pyrophosphokinase	gi|446757429|ref|WP_000834685.1|
1880	140	50S ribosomal protein L2	gi|662338228|gb|KEQ36885.1|
1879	140	cell division initiation protein	gi|147756610|gb|EDK63651.1|
1878	140	cardiolipin synthase	gi|802249469|emb|CFP96629.1|
1877	140	transcription elongation factor GreA	gi|487767804|ref|WP_001844886.1|
1875	140	pyruvate formate-lyase-activating enzyme	gi|805287518|emb|CRF29694.1|
1874	140	pyruvate formate-lyase 3	gi|147758040|gb|EDK65046.1|
1873	140	glycerol facilitator-aquaporin	gi|487735084|ref|WP_001819316.1|
1872	140	cobyric acid synthase	gi|810943484|emb|CLH68381.1|
1871	140	50S ribosomal protein L10	gi|446347298|ref|WP_000425153.1|
1870	140	membrane protein	gi|751490217|emb|CEO79307.1|
1867	140	PTS system transporter subunit IIB	gi|799878885|emb|CEW83934.1|
1865	140	cell division protein FtsL	gi|446698541|ref|WP_000775887.1|
1864	140	ribosomal protein	gi|810063117|emb|CGF17161.1|
1863	140	inositol-5-monophosphate dehydrogenase	gi|447049151|ref|WP_001126407.1|
1862	140	seryl-tRNA synthetase	gi|766611869|ref|WP_044789140.1|
1861	140	catabolite control protein A	gi|801421653|emb|CFG33657.1|
1859	140	cytosolic protein	gi|801043142|emb|CEW64875.1|
1858	140	putative sugar kinase	gi|809974095|emb|CKJ27518.1|
1857	140	permease	gi|511651699|gb|EPD17584.1|
1856	140	metallo-beta-lactamase superfamily protein	gi|446484527|ref|WP_000562381.1|
1855	140	regulatory protein Spx	gi|379635314|gb|EHZ99872.1|
1854	140	Iron-sulfur cluster assembly protein SufB	gi|446292400|ref|WP_000370255.1|
1853	140	PspC domain-containing protein	gi|801265480|emb|CFB58264.1|
1852	140	methionine--tRNA ligase	gi|766611282|ref|WP_044788734.1|
1851	140	manganese ABC transporter ATP-binding protein	gi|447077926|ref|WP_001155182.1|
1850	140	ABC transporter permease	gi|800542363|emb|CFG41210.1|
1847	140	thioredoxin	gi|805287175|emb|CRF29908.1|
1845	140	triosephosphate isomerase	gi|514428676|ref|WP_016569602.1|
1806	140	putative cytoplasmic protein	gi|800072097|emb|CEZ18838.1|
1805	140	proton-translocating ATPase, F0 sector, subunit b	gi|446685277|ref|WP_000762623.1|
1803	140	excreted peptide	gi|801091068|emb|CEY35648.1|
1800	140	50S ribosomal protein L4	gi|147759353|gb|EDK66345.1|
1798	140	cytosolic protein	gi|353846742|gb|EHE26770.1|
1797	140	nicotinate-nucleotide pyrophosphorylase	gi|446646712|ref|WP_000724058.1|
1795	140	transcriptional regulator	gi|446339611|ref|WP_000417466.1|
1794	140	preprotein translocase, SecY subunit	gi|147764587|gb|EDK71517.1|
1793	140	putative transcriptional repressor	gi|194357812|gb|ACF56260.1|
1791	140	hypothetical protein	gi|446386484|ref|WP_000464339.1|
1789	140	membrane protein	gi|487778100|ref|WP_001853709.1|
1788	140	Trk family potassium uptake protein	gi|446325494|ref|WP_000403349.1|
1787	140	GNAT family acetyltransferase	gi|446661282|ref|WP_000738628.1|
1786	140	transcriptional regulator	gi|68642701|emb|CAI34737.1|
1785	140	putative cytoplasmic protein	gi|225721128|gb|ACO16982.1|
1783	140	Molybdate/tungstate binding protein	gi|766611801|ref|WP_044789081.1|
1782	140	hypothetical cytosolic protein	gi|810919009|emb|CLH81188.1|
1780	140	endoribonuclease L-PSP	gi|446727347|ref|WP_000804660.1|
1778	140	proton-translocating ATPase, F1 sector, epsilon-subunit	gi|810018789|emb|CIR52520.1|
1776	140	ribose-phosphate pyrophosphokinase	gi|766611045|ref|WP_044788559.1|
1773	140	cell division protein	gi|395592491|gb|EJG52757.1|
1770	140	aldose 1-epimerase	gi|766611203|ref|WP_044788681.1|
1769	140	DNA-binding response regulator	gi|406368765|gb|AFS42455.1|
1768	140	RodA	gi|766611227|ref|WP_044788696.1|
1764	140	GTP-binding protein TypA	gi|353770293|gb|EHD50806.1|
1763	140	30S ribosomal protein S8	gi|799937194|emb|CEX60153.1|
1762	140	putative cytoplasmic protein	gi|182630059|gb|ACB91007.1|
1760	140	segregation and condensation protein B	gi|799911778|emb|CEX26986.1|
1759	140	thioredoxin	gi|446053278|ref|WP_000131133.1|
1730	140	hypothetical protein	gi|800045401|emb|CEY81900.1|
1727	140	P-loop-containing kinase	gi|487767756|ref|WP_001844842.1|
1725	140	aspartate-ammonia ligase	gi|446177260|ref|WP_000255115.1|
1723	140	mechanosensitive ion channel	gi|379559951|gb|EHZ24977.1|
1721	140	RNA binding protein	gi|446594189|ref|WP_000671535.1|
1719	140	membrane protein	gi|444259556|gb|ELU65868.1|
1718	140	S-ribosylhomocysteinase	gi|446257765|ref|WP_000335620.1|
1716	140	CBS domain-containing protein	gi|446083631|ref|WP_000161486.1|
1715	140	RIBOc superfamily protein	gi|766611436|ref|WP_044788835.1|
1714	140	ribosome-binding factor A	gi|147763163|gb|EDK70103.1|
1713	140	putative permease	gi|446069020|ref|WP_000146875.1|
1711	140	membrane spanning protein	gi|446142861|ref|WP_000220716.1|
1710	140	membrane protein	gi|810644611|emb|CLJ53247.1|
1709	140	acetyl-CoA carboxylase beta subunit	gi|446666265|ref|WP_000743611.1|
1707	140	transcriptional regulator	gi|801033187|emb|CEW04351.1|
1706	140	fatty-acid binding protein	gi|487767953|ref|WP_001845017.1|
1705	140	phosphotransferase system sugar-specific EIIB component	gi|444271048|gb|ELU76799.1|
1704	140	ATP synthase F0 subunit A	gi|446079802|ref|WP_000157657.1|
1703	140	50S ribosomal protein L24	gi|446512964|ref|WP_000590310.1|
1702	140	hypothetical protein	gi|446816292|ref|WP_000893548.1|
1700	140	PadR family transcriptional regulator	gi|693287654|gb|KGI26103.1|
1699	140	transcriptional regulator	gi|809944150|emb|COF04183.1|
1698	140	L-lactate dehydrogenase 1	gi|810943637|emb|CLH63333.1|
1697	140	addiction module antitoxin, RelB/DinJ family	gi|810609285|emb|CJI52987.1|
1693	140	peptide chain release factor 2	gi|147760239|gb|EDK67228.1|
1692	140	50S ribosomal protein L11	gi|809922876|emb|COH81461.1|
1691	140	heat shock protein GrpE	gi|446855379|ref|WP_000932635.1|
1689	140	3-oxoacyl-ACP reductase	gi|810267733|emb|CLH45980.1|
1688	140	sugar binding transcriptional regulator RegR	gi|801418572|emb|CFF84315.1|
1687	140	putative transcriptional regulator	gi|737178876|ref|WP_035164898.1|
1685	140	response regulator	gi|487774072|ref|WP_001850047.1|
1684	140	GntR family transcriptional regulator	gi|799871328|emb|CEW80161.1|
1682	140	guanylate kinase	gi|658550008|ref|WP_029742342.1|
1681	140	30S ribosomal protein S20	gi|353828405|gb|EHE08545.1|
1680	140	branched-chain amino acid aminotransferase	gi|810918932|emb|CLH85319.1|
1679	140	bacteriocin-type signal sequence domain-containing protein	gi|484882615|gb|EOB28321.1|
1678	140	maltodextrin ABC transporter permease	gi|799978424|emb|CEY02196.1|
1675	140	aminoglycoside phosphotransferase	gi|446205213|ref|WP_000283068.1|
1674	140	PTS system transporter subunit IID	gi|353829826|gb|EHE09956.1|
1672	140	putative Mg2+ transporter-C	gi|487768830|ref|WP_001845674.1|
1671	140	arginine repressor	gi|799791543|emb|CEV85932.1|
1670	140	PTS system, IIC component	gi|487769580|ref|WP_001846241.1|
1636	140	putative iojap protein	gi|446123247|ref|WP_000201102.1|
1635	140	phosphoglyceromutase	gi|379567261|gb|EHZ32247.1|
1634	140	DNA polymerase III, beta subunit	gi|810550603|emb|COP88802.1|
1633	140	galactose-6-phosphate isomerase subunit LacA	gi|809322859|emb|CIV45700.1|
1632	140	hypothetical protein	gi|446962742|ref|WP_001039998.1|
1631	140	50S ribosomal protein L1	gi|446443514|ref|WP_000521369.1|
1630	140	S4 domain-containing protein YaaA	gi|395594400|gb|EJG54637.1|
1628	140	general stress protein, Gls24 family	gi|766611645|ref|WP_044788960.1|
1627	140	transcriptional repressor	gi|447035979|ref|WP_001113235.1|
1625	140	membrane protein	gi|353848138|gb|EHE28155.1|
1623	140	hypothetical protein	gi|446005876|ref|WP_000083731.1|
1622	140	tRNA (guanine-N(7)-)-methyltransferase	gi|446092374|ref|WP_000170229.1|
1621	140	phosphotransferase system sugar-specific EII component	gi|446530387|ref|WP_000607733.1|
1620	140	glutamate racemase, COG0796	gi|766612077|ref|WP_044789298.1|
1619	140	ribosome biogenesis GTP-binding protein YsxC	gi|447103801|ref|WP_001181057.1|
1618	140	undecaprenol kinase	gi|446717826|ref|WP_000795139.1|
1615	140	GntR family transcriptional regulator	gi|446578605|ref|WP_000655951.1|
1614	140	PTS system transporter subunit IIA	gi|800530035|emb|CFG27510.1|
1613	140	CsbD-like protein	gi|353831731|gb|EHE11854.1|
1611	140	acylphosphate phosphohydrolase	gi|154795769|gb|ABS86881.1|
1610	140	SNARE associated Golgi protein	gi|801090735|emb|CEY36430.1|
1609	140	methionyl aminopeptidase	gi|447200666|ref|WP_001277922.1|
1608	140	putative HD superfamily hydrolase	gi|446042975|ref|WP_000120830.1|
1607	140	histidine kinase	gi|639131666|ref|WP_024477868.1|
1606	140	HPr kinase/phosphorylase	gi|446757053|ref|WP_000834309.1|
1604	140	universal stress protein	gi|446065902|ref|WP_000143757.1|
1603	140	tryptophanyl-tRNA synthetase	gi|447031382|ref|WP_001108638.1|
1602	140	flavodoxin	gi|446142782|ref|WP_000220637.1|
1600	140	cytidine/deoxycytidylate deaminase	gi|809601435|emb|CLH52870.1|
1599	140	lipoprotein signal peptidase, signal peptidase type II	gi|727245469|ref|WP_033705391.1|
1598	140	hypothetical protein	gi|446077548|ref|WP_000155403.1|
1595	140	flavoprotein NrdI	gi|446092032|ref|WP_000169887.1|
1594	140	hypothetical protein	gi|800218254|emb|CFC12880.1|
1593	140	phosphodiesterase, family	gi|444275404|gb|ELU81031.1|
1592	140	cmp-binding-factor 1	gi|446212134|ref|WP_000289989.1|
1591	140	phosphotransacetylase	gi|799817181|emb|CEW12123.1|
1590	140	pyridoxal biosynthesis lyase PdxS	gi|446684509|ref|WP_000761855.1|
1589	140	ATP-binding protein, Mn	gi|353781605|gb|EHD62046.1|
1588	140	6-phosphofructokinase	gi|766611513|ref|WP_044788881.1|
1587	140	ABC transporter ATP-binding protein	gi|809454469|emb|CIP86669.1|
1586	140	N-ethylammeline chlorohydrolase	gi|447110946|ref|WP_001188202.1|
1585	140	transcriptional regulator	gi|799868199|emb|CEW68075.1|
1584	140	dCMP deaminase	gi|446492876|ref|WP_000570730.1|
1583	140	phosphotransferase system sugar-specific EII component	gi|446790353|ref|WP_000867609.1|
1581	140	carbamoyl-phosphate synthase, small subunit	gi|446018307|ref|WP_000096162.1|
1580	140	competence associated protein	gi|658436195|ref|WP_029662530.1|
1579	140	serine/threonine phosphatase	gi|446174284|ref|WP_000252139.1|
1578	140	phosphopyruvate hydratase	gi|810928779|emb|CLE84225.1|
1576	140	CH10_SMI 10 kDa chaperonin (protein Cpn10)	gi|800212976|emb|CFC11416.1|
1575	140	cell division ABC transporter permease FtsX	gi|800126073|emb|CFA60967.1|
1574	140	transposase	gi|809317170|emb|CJE38811.1|
1573	140	4-oxalocrotonate tautomerase	gi|446340310|ref|WP_000418165.1|
1549	140	deoxyuridine 5'-triphosphate nucleotidohydrolase	gi|809659701|emb|COS09285.1|
1548	140	peptide deformylase	gi|446536908|ref|WP_000614254.1|
1547	140	glutamine amidotransferase subunit PdxT	gi|445961340|ref|WP_000039195.1|
1545	140	dihydroxy-acid dehydratase	gi|810776621|emb|CLK48226.1|
1544	140	SP14.3 protein	gi|488745704|ref|WP_002669037.1|
1543	140	extracellular solute-binding protein	gi|809619953|emb|CIT65677.1|
1542	140	glyceraldehyde-3-phosphate dehydrogenase	gi|814518173|emb|CKG71886.1|
1541	140	lipoprotein, putative	gi|147762758|gb|EDK69718.1|
1540	140	ABC transporter ATPase	gi|799748965|emb|CEV42878.1|
1539	140	CHAP domain-containing protein	gi|487763847|ref|WP_001842101.1|
1537	140	phosphatidylglycerophosphate synthase	gi|810553361|emb|CLG83363.1|
1536	140	riboflavin transporter	gi|639131311|ref|WP_024477580.1|
1533	140	carbon-nitrogen hydrolase family protein	gi|225723478|gb|ACO19331.1|
1531	140	Cytoplasmic membrane protein LemA	gi|194356588|gb|ACF55036.1|
1530	140	transcriptional regulator Spx	gi|805287051|emb|CRF29975.1|
1528	140	phosphate transport system regulatory protein PhoU	gi|766611241|ref|WP_044788706.1|
1527	140	response regulator	gi|446491971|ref|WP_000569825.1|
1526	140	putative glycerol-3-phosphate acyltransferase PlsY	gi|395610098|gb|EJG70179.1|
1524	140	peptide chain release factor 1	gi|766611690|ref|WP_044788994.1|
1523	140	membrane protein	gi|809454848|emb|CIP82156.1|
1521	140	50S ribosomal protein L6	gi|445998680|ref|WP_000076535.1|
1520	140	ribosome-associated protein	gi|379555445|gb|EHZ20514.1|
1518	140	DNA-binding response regulator	gi|446789468|ref|WP_000866724.1|
1517	140	DNA-binding response regulator	gi|639131631|ref|WP_024477834.1|
1516	140	response regulator	gi|484883163|gb|EOB28851.1|
1515	140	response regulator	gi|487746224|ref|WP_001828583.1|
1513	140	manganese ABC transporter manganese-binding adhesion liprotein	gi|446646926|ref|WP_000724272.1|
1511	140	Cad superfamily protein	gi|766611055|ref|WP_044788569.1|
1510	140	ABC transporter permease SP1688	gi|446253432|ref|WP_000331287.1|
1509	140	HAD superfamily hydrolase protein	gi|147757739|gb|EDK64754.1|
1508	140	aspartate/glutamate ABC transporter permease	gi|487769384|ref|WP_001846097.1|
1507	140	putative integral membrane protein	gi|14973040|gb|AAK75638.1|
1506	140	PTS system sugar-specific transporter subunit EIIA	gi|809474127|emb|CLE38646.1|
1505	140	3-oxoacyl-ACP synthase III	gi|445947797|ref|WP_000025652.1|
1504	140	Lin0147	gi|446909505|ref|WP_000986761.1|
1489	140	glycosyl transferase CpoA	gi|487789836|ref|WP_001863302.1|
1488	140	hypothetical membrane associated protein	gi|147922660|gb|EDK73777.1|
1487	140	branched-chain amino acid transport system II carrier protein	gi|446785772|ref|WP_000863028.1|
1486	140	acetolactate synthase 3 regulatory subunit	gi|810800022|emb|CJX68894.1|
1483	140	ABC transporter permease	gi|800126746|emb|CFA58912.1|
1482	140	ornithine carbamoyltransferase	gi|147764681|gb|EDK71611.1|
1481	140	membrane protein	gi|446182170|ref|WP_000260025.1|
1480	140	recombination protein U	gi|766611825|ref|WP_044789101.1|
1479	140	DNA-dependent RNA Polymerase, delta subunit (RNAP delta factor)	gi|444287673|gb|ELU92588.1|
1478	140	hypothetical protein	gi|446383066|ref|WP_000460921.1|
1477	140	X-Pro dipeptidase	gi|446012124|ref|WP_000089979.1|
1476	140	transport protein	gi|811229629|emb|COP09203.1|
1475	140	ManO	gi|766611054|ref|WP_044788568.1|
1474	140	response regulator	gi|766611058|ref|WP_044788571.1|
1473	140	ribonuclease P	gi|306409788|gb|ADM85215.1|
1472	140	hypothetical protein	gi|446043763|ref|WP_000121618.1|
1471	140	uridylate kinase	gi|446631915|ref|WP_000709261.1|
1469	140	Staphylococcal protein of unknown function (DUF960)	gi|800043334|emb|CEY78372.1|
1468	140	glucose-6-phosphate isomerase	gi|799888422|emb|CEW96492.1|
1467	140	cell shape determining protein MreC	gi|447103726|ref|WP_001180982.1|
1466	140	pneumolysin	gi|446513741|ref|WP_000591087.1|
1465	140	serine-type D-Ala-D-Ala carboxypeptidase	gi|446132756|ref|WP_000210611.1|
1464	140	BS_ykrK family protein	gi|799964703|emb|CEX92226.1|
1463	140	transcriptional regulator	gi|446112566|ref|WP_000190421.1|
1462	140	excreted peptide	gi|755167774|ref|WP_042516429.1|
1461	140	glucose-1-phosphate adenylyl transferase	gi|332072565|gb|EGI83048.1|
1460	140	arginine deiminase	gi|801090112|emb|CEY37941.1|
1459	140	chorismate synthase, (5-enolpyruvylshikimate-3-phosphate phospholyase)	gi|446058975|ref|WP_000136830.1|
1458	140	GTPase Era	gi|766611900|ref|WP_044789167.1|
1456	140	hypothetical protein	gi|487790777|ref|WP_001864243.1|
1453	140	diacylglycerol kinase	gi|799757588|emb|CEV49758.1|
1452	140	endonuclease III (DNA repair), DNA-(apurinic or apyrimidinic site) lyase	gi|809481472|emb|CIN94283.1|
1451	140	dehydrogenase	gi|766611307|ref|WP_044788748.1|
1450	140	ribose-5-phosphate isomerase A	gi|484869029|gb|EOB15867.1|
1449	140	ferric enterobactin transport ATP-binding protein FepC	gi|766611531|ref|WP_044788892.1|
1448	140	acetyl co-enzyme A carboxylase carboxyltransferase alpha subunit	gi|446683168|ref|WP_000760514.1|
1447	140	CvpA family protein	gi|658453962|ref|WP_029679397.1|
1445	140	elongation factor Ts	gi|487769452|ref|WP_001846148.1|
1444	140	aminotransferase AlaT	gi|446846337|ref|WP_000923593.1|
1430	140	Rhodanese-domain-containing protein	gi|446081554|ref|WP_000159409.1|
1429	140	uracil-DNA glycosylase	gi|446609052|ref|WP_000686398.1|
1428	140	phnA protein	gi|766612063|ref|WP_044789289.1|
1427	140	adenylosuccinate synthetase	gi|446847234|ref|WP_000924490.1|
1426	140	chaperonin GroEL	gi|353844155|gb|EHE24199.1|
1425	140	glutamyl aminopeptidase	gi|446754079|ref|WP_000831335.1|
1423	140	O-Antigen Polymerase family	gi|800044513|emb|CEY85547.1|
1422	140	ribulose-phosphate 3-epimerase	gi|147757258|gb|EDK64297.1|
1421	140	ArsC family protein	gi|751492681|emb|CEO77008.1|
1419	140	hypothetical protein	gi|446497742|ref|WP_000575596.1|
1418	140	cell division protein FtsA	gi|447150484|ref|WP_001227740.1|
1417	140	cobalt ABC transporter domain-containing protein	gi|446666466|ref|WP_000743812.1|
1414	140	putative stress-responsive transcriptional regulator	gi|444281684|gb|ELU86992.1|
1412	140	N-acetylglucosamine-6-phosphate deacetylase	gi|446562313|ref|WP_000639659.1|
1411	140	protein hit	gi|799779308|emb|CEV73120.1|
1409	140	L7A family ribosomal protein	gi|445928286|ref|WP_000006141.1|
1407	140	CsbD-like protein	gi|447192212|ref|WP_001269468.1|
1406	140	putative manganese-dependent inorganic pyrophosphatase	gi|447148858|ref|WP_001226114.1|
1405	140	uracil phosphoribosyltransferase	gi|766612039|ref|WP_044789274.1|
1404	140	30S ribosomal protein S1	gi|446637778|ref|WP_000715124.1|
1403	140	peptidyl-prolyl cis-trans isomerase	gi|766611870|ref|WP_044789141.1|
1400	140	lipoprotein, putative	gi|446366828|ref|WP_000444683.1|
1399	140	LytR family transcriptional regulator	gi|147759041|gb|EDK66035.1|
1398	140	transcription antitermination protein NusB	gi|810922434|emb|CLH27727.1|
1397	140	3-phosphoshikimate 1-carboxyvinyltransferase	gi|446282448|ref|WP_000360303.1|
1396	140	3-oxoacyl-(acyl carrier protein) synthase II	gi|814501447|emb|CKG66418.1|
1395	140	YpjC	gi|447153972|ref|WP_001231228.1|
1393	140	A/G-specific adenine glycosylase	gi|639131576|ref|WP_024477785.1|
1391	140	amino acid ABC transporter permease	gi|800045802|emb|CEY79784.1|
1389	140	6-phosphogluconolactonase/Glucosamine-6- phosphate isomerase/deaminase	gi|353839991|gb|EHE20065.1|
1385	140	spermidine/putrescine ABC transporter permease	gi|809318153|emb|CJD94552.1|
1384	140	asparaginyl-tRNA synthetase	gi|801076364|emb|CEX73179.1|
1383	140	GTP-binding protein EngA	gi|447018258|ref|WP_001095514.1|
1382	140	acetoin dehydrogenase	gi|766611659|ref|WP_044788971.1|
1381	140	transcriptional regulator	gi|446648373|ref|WP_000725719.1|
1380	140	GIY-YIG domain-containing protein	gi|446497668|ref|WP_000575522.1|
1379	140	rhodanese family protein	gi|446872902|ref|WP_000950158.1|
1378	140	PTS system transporter subunit IIC	gi|446125208|ref|WP_000203063.1|
1377	140	Uncharacterized conserved protein	gi|447000300|ref|WP_001077556.1|
1373	140	YlmF protein	gi|511801993|ref|WP_016397159.1|
1372	140	nitrate/sulfonate/bicarbonate ABC transporter ATP-binding protein	gi|642946731|ref|WP_025169929.1|
1370	140	PTS system mannose/fructose/sorbose family transporter subunit IID	gi|446179250|ref|WP_000257105.1|
1369	140	DRTGG domain/CBS domain-containing protein	gi|446627744|ref|WP_000705090.1|
1368	140	ABC transporter permease SP1689	gi|446370135|ref|WP_000447990.1|
1367	140	macrophage infectivity potentiator protein	gi|14972058|gb|AAK74737.1|
1356	140	holiday junction DNA helicase RuvA	gi|642946616|ref|WP_025169814.1|
1355	140	arginine-ornithine antiporter	gi|445993840|ref|WP_000071695.1|
1354	140	PhoH family protein	gi|484879206|gb|EOB25126.1|
1353	140	molecular chaperone DnaK	gi|810040552|emb|CGG74827.1|
1352	140	acyl carrier protein	gi|446563430|ref|WP_000640776.1|
1351	140	pyruvate kinase	gi|147762988|gb|EDK69933.1|
1350	140	ABC transporter permease	gi|446515592|ref|WP_000592938.1|
1348	140	spermidine synthase	gi|487730244|ref|WP_001814476.1|
1347	140	F0F1 ATP synthase subunit alpha	gi|446517326|ref|WP_000594672.1|
1346	140	tRNA (guanine-N(1)-)-methyltransferase	gi|446596349|ref|WP_000673695.1|
1345	140	L-serine dehydratase, alpha subunit	gi|766611899|ref|WP_044789166.1|
1343	140	2,3,4,5-tetrahydropyridine-2-carboxylate N-succinyltransferase	gi|800486064|emb|CFF81077.1|
1342	140	competence damage-inducible protein A	gi|766610995|ref|WP_044788518.1|
1341	140	phosphoglycerate mutase	gi|484877714|gb|EOB23870.1|
1340	140	catabolite control protein	gi|727084280|ref|WP_033605524.1|
1338	140	putative cytoplasmic protein	gi|487725709|ref|WP_001809941.1|
1337	140	putative L-ascorbate-6-phosphate lactonase UlaG	gi|446892014|ref|WP_000969270.1|
1336	140	threonine dehydratase	gi|446576404|ref|WP_000653750.1|
1335	140	kinase	gi|446694566|ref|WP_000771912.1|
1334	140	S-adenosylmethionine-dependent methyltransferase	gi|446085850|ref|WP_000163705.1|
1333	140	pyruvate oxidase	gi|799859600|emb|CEW55495.1|
1332	140	ribosome recycling factor	gi|445954089|ref|WP_000031944.1|
1331	140	dehydrogenase family protein, saccharopine dehydrogenase	gi|446781003|ref|WP_000858259.1|
1329	140	peptidase, S54	gi|446548382|ref|WP_000625728.1|
1328	140	30S ribosomal protein S2	gi|182630242|gb|ACB91190.1|
1327	140	type II secretory pathway, pseudopilin PulG	gi|182628713|gb|ACB89661.1|
1326	140	galactose-6-phosphate isomerase subunit LacB	gi|445945005|ref|WP_000022860.1|
1325	140	peptide pheromone BlpC (bacteriocin-like peptide)	#N/A
1323	140	cell division protein FtsZ	gi|727085502|ref|WP_033606693.1|
1321	140	serine O-acetyltransferase	gi|445960876|ref|WP_000038731.1|
1320	140	GAF domain-containing protein	gi|809320996|emb|CIV91523.1|
1319	140	DNA-binding response regulator	gi|805066912|emb|CRD19250.1|
1318	140	branched-chain amino acid ABC transporter permease	gi|379555709|gb|EHZ20774.1|
1317	140	major facilitator superfamily permease	gi|766611756|ref|WP_044789041.1|
1316	140	queuine tRNA-ribosyltransferase	gi|446445083|ref|WP_000522938.1|
1315	140	transcriptional repressor of fructose operon	gi|147761258|gb|EDK68225.1|
1314	140	DeoR family transcriptional regulator	gi|446583654|ref|WP_000661000.1|
1313	140	ABC transporter ATP-binding protein	gi|814503428|emb|CKF93758.1|
1312	140	acetyltransferase, GNAT family protein	gi|14973064|gb|AAK75659.1|
1310	140	single-stranded DNA-binding protein	gi|446088731|ref|WP_000166586.1|
1309	140	TetR family transcriptional regulator	gi|487793372|ref|WP_001866838.1|
1307	140	major facilitator superfamily transporter-efflux	gi|445928840|ref|WP_000006695.1|
1305	140	Stk1	gi|447023821|ref|WP_001101077.1|
1304	140	signal peptidase I	gi|446143759|ref|WP_000221614.1|
1289	140	transcriptional regulator, MarR family	gi|801091067|emb|CEY35647.1|
1288	140	ABC transporter, membrane-spanning permease	gi|446619945|ref|WP_000697291.1|
1287	140	deoxyribonucleotide triphosphate pyrophosphatase/unknown domain fusion protein	gi|395593827|gb|EJG54069.1|
1286	140	major facilitator superfamily permease	gi|446737374|ref|WP_000814630.1|
1285	140	anthranilate phosphoribosyltransferase	gi|487788419|ref|WP_001862029.1|
1284	140	bifunctional riboflavin kinase/FMN adenylyltransferase	gi|810685760|emb|COH47645.1|
1283	140	4-alpha-glucanotransferase (amylomaltase)	gi|395584690|gb|EJG45082.1|
1282	140	phosphoglucomutase/phosphomannomutase family protein	gi|809454123|emb|CIQ01832.1|
1280	140	thymidine kinase	gi|445986556|ref|WP_000064411.1|
1279	140	3-dehydroquinate dehydratase, (3-dehydroquinase) (type I DHQase)	gi|799995208|emb|CEY23568.1|
1276	140	DNA replication protein DnaC	gi|182630387|gb|ACB91335.1|
1275	140	dihydrolipoamide acetyltransferase	gi|446687021|ref|WP_000764367.1|
1274	140	YlmH protein	gi|799911055|emb|CEX20777.1|
1273	140	enoyl-ACP reductase II	gi|445933156|ref|WP_000011011.1|
1272	140	DNA-directed RNA polymerase subunit beta	gi|639132349|ref|WP_024478443.1|
1271	140	trypsin-like serine protease	gi|557375355|ref|WP_023396321.1|
1270	140	ABC transporter ATP-binding protein	gi|809418731|emb|COK94352.1|
1269	140	PTS system mannose-specific transporter subunit IIAB	gi|353797359|gb|EHD77694.1|
1268	140	nifU family protein	gi|484875552|gb|EOB21890.1|
1266	140	thiol peroxidase	gi|487792957|ref|WP_001866423.1|
1265	140	thioredoxin family protein	gi|809639316|emb|COL32372.1|
1264	140	CtsR family transcriptional regulator	gi|446446915|ref|WP_000524770.1|
1262	140	DNA repair protein RadC	gi|799845469|emb|CEW46395.1|
1261	140	undecaprenyl pyrophosphate synthase	gi|446085253|ref|WP_000163108.1|
1260	140	GMP synthase	gi|766611784|ref|WP_044789066.1|
1258	140	dltD protein	gi|353774975|gb|EHD55459.1|
1257	140	16S rRNA methyltransferase GidB	gi|446390726|ref|WP_000468581.1|
1256	140	dihydroorotate dehydrogenase 1A	gi|353779893|gb|EHD60357.1|
1255	140	sugar ABC transporter permease	gi|799958207|emb|CEX91288.1|
1254	140	large conductance mechanosensitive channel protein	gi|446620434|ref|WP_000697780.1|
1253	140	riboflavin synthase subunit alpha	gi|805070770|emb|CRD21948.1|
1252	140	thioredoxin, bacteriocin transport accessory protein	gi|766611941|ref|WP_044789202.1|
1251	140	(3R)-hydroxymyristoyl-ACP dehydratase	gi|446200674|ref|WP_000278529.1|
1248	140	amidases related to nicotinamidase	gi|446038610|ref|WP_000116465.1|
1247	140	phosphate ABC transporter substrate-binding protein	gi|446647487|ref|WP_000724833.1|
1246	140	potassium uptake protein	gi|147929457|gb|EDK80452.1|
1245	140	polypeptide deformylase	gi|487724166|ref|WP_001808398.1|
1244	140	cytidylyltransferase	gi|801211442|emb|CFA59726.1|
1243	140	aspartate carbamoyltransferase	gi|766611367|ref|WP_044788789.1|
1242	140	CTP synthetase	gi|447196558|ref|WP_001273814.1|
1241	140	DNA polymerase III subunit epsilon	gi|446503682|ref|WP_000581536.1|
1240	140	single-strand DNA-binding protein B	gi|800086143|emb|CEZ78755.1|
1239	140	peptidyl-prolyl isomerase	gi|727248603|ref|WP_033708087.1|
1238	140	thymidylate synthase	gi|182629118|gb|ACB90066.1|
1236	140	phosphoribosylaminoimidazole carboxylase ATPase subunit	gi|511811446|ref|WP_016398850.1|
1235	140	ABC transporter ATP-binding protein	gi|446853906|ref|WP_000931162.1|
1234	140	phosphotyrosine protein phosphatase	gi|445996073|ref|WP_000073928.1|
1233	140	ribosomal large subunit pseudouridine synthase B	gi|809639336|emb|COL30852.1|
1232	140	iron-compound ABC transporter permease	gi|766611947|ref|WP_044789206.1|
1231	140	peptide ABC transporter ATP-binding protein	gi|446609724|ref|WP_000687070.1|
1230	140	glutamine ABC transporter permease	gi|777229544|emb|COT13021.1|
1229	140	3-carboxymuconate cyclase	gi|658513032|ref|WP_029708540.1|
1228	140	alcohol dehydrogenase	gi|182630370|gb|ACB91318.1|
1218	140	acetyl-CoA carboxylase	gi|799829185|emb|CEW27974.1|
1216	140	alpha-hemolysin family protein	gi|446561451|ref|WP_000638797.1|
1215	140	putative metalloprotease	gi|447046529|ref|WP_001123785.1|
1214	140	hydrolase	gi|447057237|ref|WP_001134493.1|
1213	140	30S ribosomal protein S15	gi|182628792|gb|ACB89740.1|
1212	140	SsrA-binding protein	gi|395880928|gb|EJG91979.1|
1210	140	branched-chain amino acid ABC transporter permease	gi|445950047|ref|WP_000027902.1|
1209	140	purine nucleoside phosphorylase	gi|353770964|gb|EHD51475.1|
1207	140	polysaccharide biosynthesis protein	gi|446327439|ref|WP_000405294.1|
1205	140	transcriptional regulator	gi|446407589|ref|WP_000485444.1|
1203	140	hypothetical protein	gi|446628086|ref|WP_000705432.1|
1200	140	integral membrane protein	gi|487766623|ref|WP_001843916.1|
1199	140	transcriptional repressor protein	gi|801421285|emb|CFG35091.1|
1198	140	phenylalanyl-tRNA synthetase, alpha chain	gi|799774475|emb|CEV69741.1|
1197	140	phospho-2-dehydro-3-deoxyheptonate aldolase, (DAHP synthetase)-possibly tyr-sensitive	gi|766641672|ref|WP_044811541.1|
1196	140	hypothetical protein	gi|799791088|emb|CEV86412.1|
1195	140	ribosome-associated GTPase	gi|446150914|ref|WP_000228769.1|
1194	140	hypothetical protein	gi|446003156|ref|WP_000081011.1|
1193	140	methyltransferase type 11	gi|446786361|ref|WP_000863617.1|
1192	140	YitT family protein	gi|814519686|emb|CKG13785.1|
1191	140	RNA methyltransferase	gi|446051860|ref|WP_000129715.1|
1190	140	cobalt ABC transporter permease	gi|446695887|ref|WP_000773233.1|
1189	140	hypothetical protein	gi|446685129|ref|WP_000762475.1|
1187	140	Cu2+-exporting ATPase	gi|766611563|ref|WP_044788914.1|
1186	140	mevalonate kinase	gi|446168227|ref|WP_000246082.1|
1185	140	thioesterase	gi|353779229|gb|EHD59695.1|
1184	140	hypothetical protein	gi|447124481|ref|WP_001201737.1|
1183	140	galactose-6-phosphate isomerase subunit LacB	gi|353813106|gb|EHD93339.1|
1182	140	hypothetical protein	gi|445935571|ref|WP_000013426.1|
1181	140	UDP-N-acetylglucosamine 1-carboxyvinyltransferase	gi|810152704|emb|CGE86882.1|
1179	140	biotin synthase	gi|225721760|gb|ACO17614.1|
1177	140	chromosome partitioning protein	gi|446313357|ref|WP_000391212.1|
1176	140	ThiW superfamily protein	gi|799760579|emb|CEV58525.1|
1174	140	regulator of lytrabc operon	gi|799762025|emb|CEV57085.1|
1173	140	regulatory protein	gi|801091329|emb|CEY35317.1|
1172	140	ABC transporter permeae	gi|182629891|gb|ACB90839.1|
1171	140	BlpT protein, fusion	gi|353775631|gb|EHD56111.1|
1162	140	COG0647: sugar phosphatases of the HAD superfamily, N-acetyl-glucosamine catabolism protein	gi|801040665|emb|CEW70688.1|
1161	140	pantothenate kinase	gi|446570730|ref|WP_000648076.1|
1158	140	ACP S-malonyltransferase	gi|446222593|ref|WP_000300448.1|
1157	140	membrane associated protein	gi|487789558|ref|WP_001863024.1|
1156	140	4-methyl-5(b-hydroxyethyl)-thiazole monophosphate biosynthesis protein	gi|446277043|ref|WP_000354898.1|
1155	140	hydroxymethylglutaryl-CoA synthase	gi|446736824|ref|WP_000814080.1|
1154	140	3-isopropylmalate dehydrogenase	gi|766611754|ref|WP_044789040.1|
1153	140	drug/metabolite transporter (DMT) superfamily permease	gi|805287652|emb|CRF29600.1|
1152	140	CBS domain membrane protein	gi|809981026|emb|CMV67765.1|
1150	140	ABC transporter substrate-binding protein	gi|446773227|ref|WP_000850483.1|
1149	140	cell-division protein	gi|446803915|ref|WP_000881171.1|
1148	140	peptide ABC transporter permease	gi|766611524|ref|WP_044788888.1|
1147	140	adaptor protein	gi|446303882|ref|WP_000381737.1|
1146	140	cysteine synthase	gi|353768014|gb|EHD48540.1|
1145	140	GTP-dependent nucleic acid-binding protein EngD	gi|446823404|ref|WP_000900660.1|
1142	140	NADH oxidase	gi|446756014|ref|WP_000833270.1|
1141	140	flavoprotein involved in panthothenate metabolism	gi|446565361|ref|WP_000642707.1|
1139	140	O6-methylguanine-DNA methyltransferase	gi|800128913|emb|CFA60297.1|
1137	140	transporter	gi|511802054|ref|WP_016397218.1|
1136	140	glycerol kinase	gi|810882079|emb|CIU13997.1|
1135	140	transporter	gi|766610976|ref|WP_044788501.1|
1134	140	nucleoside diphosphate kinase	gi|447000975|ref|WP_001078231.1|
1132	140	CTP:phosphocholine cytidylyltransferase	gi|447117246|ref|WP_001194502.1|
1131	140	recombination protein	gi|447012908|ref|WP_001090164.1|
1130	140	short chain dehydrogenase	gi|447031593|ref|WP_001108849.1|
1129	140	tagatose 1,6-diphosphate aldolase	gi|810553944|emb|CLG56852.1|
1128	140	pneumococcal vaccine antigen A	gi|446093060|ref|WP_000170915.1|
1127	140	16S_rRNA processing protein RimM	gi|446118698|ref|WP_000196553.1|
1126	140	acetolactate synthase large subunit	gi|766611647|ref|WP_044788961.1|
1125	140	transcriptional activator TenA, TENA/THI-4 family protein	gi|809318324|emb|CJD86974.1|
1124	140	bifunctional methionine sulfoxide reductase	gi|446784699|ref|WP_000861955.1|
1122	140	dihydroorotate dehydrogenase 1B	gi|800210730|emb|CFC10657.1|
1121	140	signal peptide	gi|446089914|ref|WP_000167769.1|
1120	140	thiamine biosynthesis lipoprotein	gi|447030489|ref|WP_001107745.1|
1119	140	DHH subfamily 1 protein	gi|446794960|ref|WP_000872216.1|
1118	140	trehalose operon repressor	gi|446101788|ref|WP_000179643.1|
1117	140	Gfo/Idh/MocA family oxidoreductase	gi|446396105|ref|WP_000473960.1|
1116	140	thymidylate kinase	gi|822605316|emb|CRI62529.1|
1115	140	Uncharacterized protein conserved in bacteria	gi|446736676|ref|WP_000813932.1|
1114	140	ferric iron ABC transporter membrane-spanning permease	gi|810682912|emb|CGF26717.1|
1113	140	ferrichrome transport ATP-binding protein FhuC	gi|766610947|ref|WP_044788475.1|
1112	140	maltose operon transcriptional repressor	gi|446729401|ref|WP_000806714.1|
1111	140	O-acetylhomoserine sulfhydrylase	gi|447142171|ref|WP_001219427.1|
1110	140	cppA protein	gi|446753817|ref|WP_000831073.1|
1109	140	ABC transporter substrate-binding lipoprotein	gi|446212170|ref|WP_000290025.1|
1108	140	GTP-binding protein HflX	gi|766611809|ref|WP_044789088.1|
1107	140	alanine aminotransferase	gi|446083545|ref|WP_000161400.1|
1106	140	drug/metabolite transporter (DMT) superfamily permease	gi|809314075|emb|CGF62516.1|
1105	140	ribonuclease III	gi|766611549|ref|WP_044788906.1|
1104	140	protein YdcD	gi|801042055|emb|CEW66580.1|
1103	140	hlyIII superfamily protein	gi|801091327|emb|CEY35314.1|
1101	140	integral membrane protein	gi|447139613|ref|WP_001216869.1|
1100	140	rRNA methylase	gi|799813879|emb|CEW13774.1|
1093	140	adenylate cyclase	gi|446623841|ref|WP_000701187.1|
1092	140	tyrosine--tRNA ligase	gi|406369967|gb|AFS43657.1|
1091	140	choline binding protein J	gi|766611887|ref|WP_044789156.1|
1090	140	3-dehydroquinate synthase	gi|800074090|emb|CEZ16960.1|
1088	140	transcriptional regulation protein	gi|446692145|ref|WP_000769491.1|
1087	140	Pseudouridylate synthases, 23S RNA-specific	gi|446758662|ref|WP_000835918.1|
1085	140	DNA repair protein RadA	gi|446364065|ref|WP_000441920.1|
1084	140	keto-hydroxyglutarate-aldolase/keto-deoxy- phosphogluconate aldolase	gi|446008943|ref|WP_000086798.1|
1083	140	phosphoglycerate kinase	gi|809391012|emb|CJL62809.1|
1082	140	phosphosugar-binding transcriptional regulator	gi|446346552|ref|WP_000424407.1|
1080	140	phosphatase	gi|766611554|ref|WP_044788909.1|
1079	140	permease	gi|446288490|ref|WP_000366345.1|
1077	140	ketol-acid reductoisomerase	gi|446164243|ref|WP_000242098.1|
1075	140	acetoin:2,6-dichlorophenolindophenol oxidoreductase subunit alpha	gi|809315289|emb|CGF54982.1|
1074	140	ribonucleotide-diphosphate reductase subunit alpha	gi|447132754|ref|WP_001210010.1|
1073	140	phosphoenolpyruvate-protein phosphotransferase	gi|511811051|ref|WP_016398754.1|
1072	140	DNA repair protein RecO	gi|446856286|ref|WP_000933542.1|
1071	140	anthranilate synthase component II (glutamine amido-transferase)	gi|446148144|ref|WP_000225999.1|
1069	140	phosphoribosylglycinamide formyltransferase	gi|799762257|emb|CEV57013.1|
1068	140	CrcB protein	gi|809914303|emb|CLH01887.1|
1067	140	membrane protein	gi|406369575|gb|AFS43265.1|
1066	140	Mutator mutT protein	gi|799961196|emb|CEX87277.1|
1064	140	extracellular solute-binding protein	gi|446977233|ref|WP_001054489.1|
1062	140	adhesion lipoprotein	gi|810921353|emb|CLH68741.1|
1061	140	putative ATPase	gi|447141891|ref|WP_001219147.1|
1060	140	glutamate-ammonia ligase	gi|487767842|ref|WP_001844919.1|
1056	140	PTS system transporter subunit IID	gi|506379017|ref|WP_015898736.1|
1055	140	transcriptional regulator	gi|406369187|gb|AFS42877.1|
1054	140	homoserine O-succinyltransferase	gi|810019576|emb|CIR23456.1|
1041	140	fructokinase	gi|446865680|ref|WP_000942936.1|
1040	140	lipoprotein	gi|800149984|emb|CFA74386.1|
1039	140	phosphoribosylaminoimidazole synthetase	gi|446792419|ref|WP_000869675.1|
1038	140	lipoprotein, putative	gi|799850765|emb|CEW46279.1|
1037	140	transcriptional repressor	gi|799772501|emb|CEV66217.1|
1036	140	integral membrane protein	gi|446170451|ref|WP_000248306.1|
1035	140	s1 RNA binding domain protein	gi|446802390|ref|WP_000879646.1|
1034	140	iron-dependent transcriptional regulator	gi|799760773|emb|CEV58360.1|
1033	140	phosphatidate cytidylyltransferase	gi|446487242|ref|WP_000565096.1|
1032	140	S-adenosylmethionine synthetase	gi|446796731|ref|WP_000873987.1|
1030	140	teicoplanin resistance protein	gi|446571816|ref|WP_000649162.1|
1029	140	maltose/maltodextrin ABC transporter maltose/maltodextrin-binding protein	gi|556533941|gb|ESP66959.1|
1028	140	acetyltransferase, gnat family	gi|446680023|ref|WP_000757369.1|
1027	140	DegV family protein	gi|446086077|ref|WP_000163932.1|
1026	140	coenzyme F420-dependent N5,N10-methylene tetrahydromethanopterin reductase-like protein	gi|446421574|ref|WP_000499429.1|
1025	140	deacylase	gi|446114239|ref|WP_000192094.1|
1024	140	phosphopentomutase	gi|446255395|ref|WP_000333250.1|
1023	140	ABC transporter substrate-binding protein	gi|446810699|ref|WP_000887955.1|
1022	140	phage-like protein	gi|446582667|ref|WP_000660013.1|
1021	140	hypothetical protein	gi|446958452|ref|WP_001035708.1|
1020	140	ABC transporter ATP-binding protein	gi|446758412|ref|WP_000835668.1|
1018	140	acetyltransferase	gi|446371963|ref|WP_000449818.1|
1017	140	UDP-N-acetylmuramate-alanine ligase	gi|446100765|ref|WP_000178620.1|
1016	140	Cof family protein	gi|807770177|emb|CRG77554.1|
1015	140	tyrosine recombinase	gi|800149417|emb|CFA75895.1|
1013	140	regulator of fucose operon	gi|766611102|ref|WP_044788603.1|
1010	140	type I restriction modification enzyme methylase subunit	gi|395585892|gb|EJG46270.1|
1009	140	tellurite resistance protein TehB	gi|446317570|ref|WP_000395425.1|
1008	140	cof family protein	gi|447206834|ref|WP_001284090.1|
1007	140	seryl-tRNA synthetase	gi|446724409|ref|WP_000801722.1|
1006	140	immunity protein BlpZ	gi|353851781|gb|EHE31771.1|
1005	140	organic radical activating chaperone	gi|446681843|ref|WP_000759189.1|
1004	140	adenylate kinase	gi|799760775|emb|CEV58362.1|
1003	140	chorismate mutase/prephenate dehydratase	gi|809320502|emb|CIW04498.1|
1002	140	Na+ ABC transporter ATP-binding protein	gi|446758685|ref|WP_000835941.1|
1001	140	NADPH-dependent FMN reductase domain-containing protein	gi|805018640|emb|CRC85501.1|
1000	140	gluconate 5-dehydrogenase	gi|182629923|gb|ACB90871.1|
999	140	oxaA1	gi|446882707|ref|WP_000959963.1|
998	140	acetyltransferase, GNAT family	gi|395594053|gb|EJG54293.1|
996	140	cell division protein DivIVA	gi|446325345|ref|WP_000403200.1|
995	140	lysophospholipase l1-like esterase	gi|766611716|ref|WP_044789009.1|
983	140	Spo0B-associated GTP-binding protein	gi|446814996|ref|WP_000892252.1|
981	140	Trk transporter membrane-spanning protein - K+ transport	gi|446969956|ref|WP_001047212.1|
980	140	hypothetical protein	gi|766610949|ref|WP_044788477.1|
979	140	putative S-transferase	gi|446626016|ref|WP_000703362.1|
978	140	TrmH family RNA methyltransferase group 3	gi|446948454|ref|WP_001025710.1|
976	140	bacteriocin immunity protein	gi|15458854|gb|AAL00023.1|
975	140	glucokinase	gi|642947543|ref|WP_025170741.1|
974	140	serine/threonine protein phosphatase	gi|147757177|gb|EDK64216.1|
973	140	ATP-binding protein	gi|799838170|emb|CEW33588.1|
972	140	prolipoprotein diacylglyceryl transferase	gi|446410645|ref|WP_000488500.1|
971	140	pyruvate formate-lyase	gi|446000167|ref|WP_000078022.1|
970	140	primosomal protein DnaI	gi|446769820|ref|WP_000847076.1|
968	140	Helicase	gi|445933421|ref|WP_000011276.1|
967	140	choline binding protein J	gi|809598989|emb|CMZ34769.1|
966	140	CapA domain-containing protein	gi|801146041|emb|CEZ65761.1|
965	140	cytidylate kinase	gi|766611171|ref|WP_044788655.1|
964	140	PTS system sugar-specific transporter subunit EII	gi|446088037|ref|WP_000165892.1|
962	140	arginyl-tRNA synthetase(arginine--tRNA ligase) (ARGRS)	gi|499283308|ref|WP_010976368.1|
960	140	glycerol-3-phosphate dehydrogenase (NAD(P)+)	gi|809310188|emb|CJE20111.1|
959	140	UDP-N-acetylmuramate dehydrogenase	gi|446885351|ref|WP_000962607.1|
958	140	septation ring formation regulator EzrA	gi|446164076|ref|WP_000241931.1|
956	140	CBS domain containing protein	gi|446163681|ref|WP_000241536.1|
955	140	ABC transporter permeae	gi|799809226|emb|CEW08935.1|
954	140	exodeoxyribonuclease	gi|446045759|ref|WP_000123614.1|
953	140	iron-compound ABC transporter permease	gi|446121347|ref|WP_000199202.1|
951	140	licD2 protein	gi|800154042|emb|CFA80461.1|
950	140	integral membrane protein	gi|805286493|emb|CRF30253.1|
949	140	beta-lactamase	gi|445944229|ref|WP_000022084.1|
947	140	PTS system ascorbate-specific transporter subunit IIC	gi|446120842|ref|WP_000198697.1|
946	140	CoA-binding protein	gi|446159561|ref|WP_000237416.1|
945	140	phosphate transporter ATP-binding protein	gi|446790034|ref|WP_000867290.1|
933	140	histone acetyltransferase HPA2	gi|446050781|ref|WP_000128636.1|
931	140	CrcB protein	gi|445998624|ref|WP_000076479.1|
930	140	membrane protein	gi|446376562|ref|WP_000454417.1|
929	140	purine nucleoside phosphorylase	gi|447147497|ref|WP_001224753.1|
928	140	NAD+ synthetase	gi|809525440|emb|COO53345.1|
927	140	GNAT family acetyltransferase	gi|447122401|ref|WP_001199657.1|
925	140	tRNA pseudouridine synthase A	gi|446699902|ref|WP_000777248.1|
923	140	membrnae protein	gi|446690118|ref|WP_000767464.1|
921	140	phosphoribosylaminoimidazole carboxylase catalytic subunit	gi|447103168|ref|WP_001180424.1|
920	140	phosphoglycerate mutase family protein	gi|446190822|ref|WP_000268677.1|
919	140	membrane protein	gi|487766634|ref|WP_001843927.1|
918	140	ABC transporter permease, nitrate/sulfonate/bicarbonate transport	gi|446038325|ref|WP_000116180.1|
917	140	Nramp family metal ion transporter	gi|446337253|ref|WP_000415108.1|
916	140	phosphoglycerate mutase family protein	gi|801041341|emb|CEW67802.1|
915	140	phosphate ABC transporter permeae PstC	gi|446629487|ref|WP_000706833.1|
914	140	ABC transporter permease	gi|766611955|ref|WP_044789213.1|
913	140	phosphotransferase system sugar-specific EII component	gi|147761082|gb|EDK68050.1|
911	140	competence protein	gi|446440156|ref|WP_000518011.1|
910	140	putative sporulation transcription regulator whiA	gi|799850951|emb|CEW45413.1|
909	140	Protein of unknown function (DUF567)	gi|446368676|ref|WP_000446531.1|
908	140	membrane protein	gi|809536133|emb|CKB65653.1|
907	140	transcription antiterminator LacT	gi|487789456|ref|WP_001862922.1|
905	140	exported hydrophilic protein	gi|446730965|ref|WP_000808221.1|
904	140	3,4-dihydroxy-2-butanone 4-phosphate synthase	gi|446055484|ref|WP_000133339.1|
903	140	type I restriction-modification system M protein	gi|446000717|ref|WP_000078572.1|
901	140	homoserine dehydrogenase	gi|306409396|gb|ADM84823.1|
900	140	LysR family transcriptional regulator	gi|446778497|ref|WP_000855753.1|
899	140	cell division protein FtsW	gi|447200145|ref|WP_001277401.1|
898	140	GntR family transcriptional regulator	gi|446637955|ref|WP_000715301.1|
897	140	GTP-binding protein LepA	gi|800145060|emb|CFA73358.1|
894	140	UDP-N-acetylmuramoylalanyl-D-glutamate--2, 6-diaminopimelate ligase	gi|445983789|ref|WP_000061644.1|
892	140	FeS assembly protein SufD	gi|446212794|ref|WP_000290649.1|
890	140	23S rluA family pseudouridine synthase	gi|487725882|ref|WP_001810114.1|
889	140	ATP-dependent RNA helicase	gi|446542599|ref|WP_000619945.1|
888	140	Msm operon regulatory protein	gi|446460466|ref|WP_000538320.1|
886	140	metallo-beta-lactamase superfamily protein	gi|737371699|ref|WP_035353652.1|
885	140	heat shock protein 3HSP33 homolog	gi|446838701|ref|WP_000915957.1|
879	140	oxaA2	gi|801090111|emb|CEY37938.1|
878	140	MmcQ family protein	gi|446284583|ref|WP_000362438.1|
877	140	Xaa-Pro dipeptidase	gi|667484883|pdb|4NTZ|A
876	140	glutamine ABC transporter substrate-binding protein	gi|446986954|ref|WP_001064210.1|
875	140	diphosphomevalonate decarboxylase	gi|805247627|emb|CRE76803.1|
874	140	glycerophosphoryl diester phosphodiesterase family protein	gi|446806997|ref|WP_000884253.1|
873	140	riboflavin biosynthesis protein RibD	gi|810942417|emb|CLI05893.1|
872	140	fructose-6-phosphate aldolase	gi|487789544|ref|WP_001863010.1|
871	140	ABC transporter	gi|809605865|emb|CJT66046.1|
870	140	serine/threonine protein phosphatase family protein	gi|446511087|ref|WP_000588545.1|
869	140	lipoprotein	gi|446740626|ref|WP_000817882.1|
868	140	uracil DNA glycosylase	gi|395585745|gb|EJG46124.1|
867	140	N-acetylgalactosamine-specific phosphotransferase EIIB	gi|801064474|emb|CEX41055.1|
865	140	transcriptional regulator, TENA/THI-4 family protein	gi|446951475|ref|WP_001028731.1|
862	140	GNAT family acetyltransferase	gi|446420890|ref|WP_000498745.1|
861	140	nucleoside-diphosphate sugar isomerase	gi|799908417|emb|CEX20514.1|
860	140	putative primase homolog	gi|446884554|ref|WP_000961810.1|
858	140	histidine kinase	gi|801042263|emb|CEW66438.1|
857	140	hypothetical protein	gi|395596970|gb|EJG57179.1|
856	140	FolD bifunctional protein; includes: methylenetetrahydrofolate dehydrogenase, methenyltetrahydrofolate cyclohydrolase	gi|446153930|ref|WP_000231785.1|
855	140	HAD superfamily hydrolase	gi|446151911|ref|WP_000229766.1|
851	140	peptidyl-tRNA hydrolase	gi|446684724|ref|WP_000762070.1|
850	140	thioredoxin	gi|799847136|emb|CEW41297.1|
849	140	hypothetical protein	gi|446017629|ref|WP_000095484.1|
848	140	alcohol dehydrogenase	gi|446816762|ref|WP_000894018.1|
843	140	lipoate protein ligase A	gi|445926080|ref|WP_000003935.1|
842	140	hypothetical protein	gi|446112014|ref|WP_000189869.1|
840	140	involved in transformation	gi|476545790|gb|EMY84873.1|
839	140	DNA polymerase III, delta subunit	gi|801085094|emb|CEY34934.1|
838	140	formate acetyltransferase 3	gi|446737728|ref|WP_000814984.1|
836	140	PTS system transporter subunit IIBC	gi|447089960|ref|WP_001167216.1|
835	140	beta-galactosidase subunit beta	gi|446672253|ref|WP_000749599.1|
834	140	aspartate kinase	gi|446104724|ref|WP_000182579.1|
833	140	thiamine biosynthesis ATP pyrophosphatase	gi|395595489|gb|EJG55720.1|
832	140	acetyltransferase	gi|446086458|ref|WP_000164313.1|
831	140	sodium-dependent phosphate transporter	gi|755167340|ref|WP_042516028.1|
830	140	U32 family peptidase	gi|446081321|ref|WP_000159176.1|
829	140	phosphomethylpyrimidine kinase	gi|446070157|ref|WP_000148012.1|
828	140	L-asparaginase (L-asparagine amidohydrolase)	gi|444273064|gb|ELU78751.1|
827	140	response regulator	gi|446210377|ref|WP_000288232.1|
825	140	fatty acid/phospholipid synthesis protein	gi|799820705|emb|CEW17858.1|
824	140	dihydroorotate dehydrogenase electron transfer subunit	gi|446661417|ref|WP_000738763.1|
823	140	ribonuclease BN	gi|447058512|ref|WP_001135768.1|
822	140	cytotoxic translational repressor of toxin-antitoxin stability system	gi|487763853|ref|WP_001842104.1|
821	140	magnesium and cobalt transporter, CorA family protein	gi|446634748|ref|WP_000712094.1|
820	140	phosphopentomutase	gi|766611653|ref|WP_044788967.1|
819	140	transcriptional regulator	gi|446524580|ref|WP_000601926.1|
817	140	ABC transporter ATP-binding protein	gi|800090863|emb|CEZ78873.1|
816	140	spermidine/putrescine ABC transporter permease	gi|810791502|emb|CGG43414.1|
815	140	23S_rRNA pseudouridine synthase	gi|766611851|ref|WP_044789124.1|
814	140	ABC transporter ATP-binding protein	gi|446027505|ref|WP_000105360.1|
813	140	BglG family transcriptional regulator	gi|446140195|ref|WP_000218050.1|
812	140	aspartate aminotransferase	gi|446671048|ref|WP_000748394.1|
811	140	DNA processing protein DprA	gi|406369191|gb|AFS42881.1|
810	140	hypothetical protein	gi|487758578|ref|WP_001838619.1|
809	140	SAM-dependent methyltransferase	gi|801042157|emb|CEW66516.1|
808	140	Holliday junction DNA helicase RuvB	gi|801090775|emb|CEY36342.1|
807	140	Coproporphyrinogen III oxidase, oxygen-independent coproporphyrinogen III oxidase	gi|799977618|emb|CEY07328.1|
806	140	teichoic acid subunit flippase	gi|447061882|ref|WP_001139138.1|
805	140	lipoprotein	gi|766611757|ref|WP_044789042.1|
804	140	hypothetical protein	gi|447140564|ref|WP_001217820.1|
802	140	aminopeptidase	gi|404278350|emb|CCM08959.1|
801	140	peptidase M13 superfamily	gi|446469027|ref|WP_000546881.1|
799	140	GtrA-like protein	gi|446603947|ref|WP_000681293.1|
798	140	serine/alanine-adding enzyme MurM	gi|809903827|emb|CJN87883.1|
797	140	dimethyladenosine transferase	gi|809915592|emb|CLG53350.1|
795	140	lipoprotein, putative	gi|447020730|ref|WP_001097986.1|
794	140	transport protein DltB	gi|809433949|emb|CLD15572.1|
793	140	zinc-containing alcohol dehydrogenase	gi|446584144|ref|WP_000661490.1|
792	140	bifunctional folate synthesis protein	gi|766611552|ref|WP_044788908.1|
791	140	DegV family protein	gi|487760114|ref|WP_001839576.1|
790	140	TPR domain protein	gi|809316116|emb|CGF49466.1|
789	140	esterase	gi|446617162|ref|WP_000694508.1|
788	140	histidine kinase	gi|447024959|ref|WP_001102215.1|
786	140	glycosyltransferase, group 1 family protein	gi|182629389|gb|ACB90337.1|
785	140	DNA polymerase III, delta' subunit	gi|810938120|emb|CLI91851.1|
784	140	thioredoxin reductase	gi|801090972|emb|CEY35841.1|
783	140	iron ABC transporter substrate-binding protein	gi|447116418|ref|WP_001193674.1|
781	140	cation efflux family protein	gi|446716489|ref|WP_000793807.1|
780	140	NAD-dependent aldehyde dehydrogenase	gi|445955533|ref|WP_000033388.1|
779	140	multi antimicrobial extrusion (MATE) family transporter	gi|395594153|gb|EJG54393.1|
777	140	DNA topoisomerase I	gi|383349672|gb|EID27600.1|
776	140	beta-lactamase	gi|766611528|ref|WP_044788890.1|
775	140	3-oxoacyl-ACP reductase	gi|446097552|ref|WP_000175407.1|
774	140	acetate kinase	gi|809988853|emb|CGF46137.1|
773	140	sugar ABC transporter permease	gi|298238621|gb|ADI69752.1|
771	140	response regulator	gi|446740951|ref|WP_000818207.1|
770	140	xanthine phosphoribosyltransferase	gi|810895353|emb|COA89074.1|
769	140	phosphoribosylaminoimidazole-succinocarboxamide synthetase	gi|446333909|ref|WP_000411764.1|
767	140	beta-galactosidase 3	gi|766611441|ref|WP_044788838.1|
766	140	orotate phosphoribosyltransferase	gi|446398518|ref|WP_000476373.1|
765	140	gamma-glutamyl kinase	gi|447151883|ref|WP_001229139.1|
763	140	putative integral membrane protein	gi|810938438|emb|CLI77301.1|
762	140	S-adenosylmethionine:tRNA ribosyltransferase-isomerase	gi|446889502|ref|WP_000966758.1|
761	140	xanthine permease	gi|446566629|ref|WP_000643975.1|
760	140	thiamine-phosphate pyrophosphorylase	gi|446360434|ref|WP_000438289.1|
759	140	inositol monophosphatase	gi|447153830|ref|WP_001231086.1|
757	140	putative haloacid dehalogenase-like hydrolase	gi|809401102|emb|CNZ96986.1|
756	140	phosphoribulokinase / Uridine kinase family	gi|447147384|ref|WP_001224640.1|
755	140	aspartate-semialdehyde dehydrogenase	gi|809332997|emb|COM28238.1|
754	140	damage inducible protein CinA	gi|447206872|ref|WP_001284128.1|
753	140	histidine kinase PnpS	gi|445958934|ref|WP_000036789.1|
751	140	metallo protease	gi|766611868|ref|WP_044789139.1|
748	140	RNA methyltransferase	gi|766641580|ref|WP_044811474.1|
747	140	preprotein translocase subunit YajC	gi|446705331|ref|WP_000782677.1|
746	140	transcriptional regulator	gi|446682556|ref|WP_000759902.1|
742	140	NIF3 (NGG1p interacting factor 3) family protein	gi|446667191|ref|WP_000744537.1|
740	140	integral membrane protein	gi|446540483|ref|WP_000617829.1|
739	140	PTS system, IIC component	gi|799763756|emb|CEV59742.1|
738	140	GTP-binding protein	gi|147763909|gb|EDK70842.1|
737	140	recombination protein recF	gi|447159963|ref|WP_001237219.1|
736	140	prolyl-tRNA synthetase	gi|766611872|ref|WP_044789142.1|
735	140	putative glycerol-3-phosphate dehydrogenaseglycerol-3-phosphate dehydrogenase	gi|446163543|ref|WP_000241398.1|
734	140	hydrolase	gi|446364422|ref|WP_000442277.1|
731	140	bifunctional protein, biotin operon repressor; biotin--[acetyl-CoA-carboxylase] synthetase	gi|799816813|emb|CEW13306.1|
729	140	alanine racemase	gi|487767693|ref|WP_001844789.1|
728	140	glucose-1-phosphate adenylyltransferase	gi|766610974|ref|WP_044788500.1|
727	140	heat shock protein HtpX	gi|446054714|ref|WP_000132569.1|
724	140	glycosil transferase	gi|446683366|ref|WP_000760712.1|
723	140	aminopeptidase P	gi|810939011|emb|CLI54710.1|
722	140	segregation and condensation protein A	gi|446161423|ref|WP_000239278.1|
721	140	aminopeptidase N	gi|447148294|ref|WP_001225550.1|
719	140	GTP-binding protein	gi|751491063|emb|CEO78495.1|
718	140	hypothetical cytosolic protein	gi|446631687|ref|WP_000709033.1|
717	140	multidrug resistance protein MdtG	gi|447149827|ref|WP_001227083.1|
716	140	carbamate kinase	gi|446518411|ref|WP_000595757.1|
714	140	pneumococcal histidine triad protein E	gi|487768484|ref|WP_001845421.1|
713	140	leucine-rich protein	gi|809316255|emb|CGF48909.1|
712	140	ABC transporter substrate binding lipoprotein-branched chain amino acid transport	gi|446573861|ref|WP_000651207.1|
711	140	cytidine deaminase	gi|446085460|ref|WP_000163315.1|
710	140	carboxypeptidase	gi|446857811|ref|WP_000935067.1|
709	140	shikimate 5-dehydrogenase	gi|447138852|ref|WP_001216108.1|
708	140	putative metal-binding, possibly nucleic acid-binding protein	gi|446838030|ref|WP_000915286.1|
706	140	cystathionine beta-lyase	gi|446103528|ref|WP_000181383.1|
705	140	recombinase, site specific	gi|446737689|ref|WP_000814945.1|
704	140	signal recognition particle protein	gi|447209974|ref|WP_001287230.1|
703	140	thioredoxin reductase	gi|446383647|ref|WP_000461502.1|
702	140	DNA-directed RNA polymerase subunit beta'	gi|447084725|ref|WP_001161981.1|
700	140	hexulose-6-phosphate synthase	gi|800230794|emb|CFC19689.1|
697	140	isochorismatase family protein	gi|752483108|ref|WP_041171290.1|
696	140	glutamine amidotransferase, class I	gi|487734531|ref|WP_001818763.1|
694	140	proteinase	gi|446957159|ref|WP_001034415.1|
693	140	Serine/threonine-protein kinase MRCK beta	gi|446876866|ref|WP_000954122.1|
687	140	aspartyl/glutamyl-tRNA amidotransferase subunit C	gi|446283221|ref|WP_000361076.1|
686	140	prephenate dehydrogenase	gi|446993593|ref|WP_001070849.1|
685	140	GNAT family acetyltransferase	gi|147764197|gb|EDK71129.1|
684	140	D-alanyl-D-alanine carboxypeptidase, penicillin-binding protein 3	gi|766612018|ref|WP_044789260.1|
683	140	dihydrodipicolinate reductase	gi|321282749|gb|EFX59756.1|
681	140	membrane protein	gi|446974494|ref|WP_001051750.1|
680	140	heat-inducible transcription repressor	gi|766611954|ref|WP_044789212.1|
679	140	capsular polysaccharide biosynthesis protein	gi|446276481|ref|WP_000354336.1|
678	140	GTP pyrophosphokinase, stringent response protein	gi|446197307|ref|WP_000275162.1|
677	140	copper homeostasis protein	gi|766643797|ref|WP_044812968.1|
676	140	hypothetical protein	gi|446974988|ref|WP_001052244.1|
674	140	P-type ATPase-metal/cation transporter	gi|446572120|ref|WP_000649466.1|
673	140	hypothetical protein	gi|147925751|gb|EDK76826.1|
672	140	diaminopimelate decarboxylase	gi|810407137|emb|COC17405.1|
671	140	glycogen biosynthesis protein	gi|446081699|ref|WP_000159554.1|
670	140	YwlG protein	gi|404278038|emb|CCM08612.1|
665	140	phosphorylcholine transferase LicD1	gi|11967881|emb|CAC19451.1|
664	140	membrane protein	gi|446660094|ref|WP_000737440.1|
663	140	GMP reductase	gi|446812667|ref|WP_000889923.1|
662	140	putative nicotinate-nucleotide adenylyltransferase	gi|799907872|emb|CEX22403.1|
661	140	class-V aminotransferase	gi|766611951|ref|WP_044789210.1|
660	140	HAD superfamily hydrolase	gi|446650589|ref|WP_000727935.1|
659	140	competence protein	gi|810341277|emb|CKI93263.1|
658	140	membrane protein	gi|800023671|emb|CEY57210.1|
657	140	lipase	gi|766611167|ref|WP_044788653.1|
656	140	tRNA delta(2)-isopentenylpyrophosphate transferase	gi|809854159|emb|CJS07185.1|
655	140	phenylalanyl-tRNA synthetase, beta subunit	gi|446561136|ref|WP_000638482.1|
654	140	tRNA nucleotidyltransferase	gi|799762432|emb|CEV56821.1|
653	140	putative membrane protein yetF	gi|800218254|emb|CFC12880.1|
650	140	UDP-N-acetylglucosamine:LPS N-acetylglucosamine transferase	gi|446592147|ref|WP_000669493.1|
649	140	FKBP-type peptidyl-prolyl cis-trans isomerase (trigger factor)	gi|446080866|ref|WP_000158721.1|
648	140	mate efflux family protein	gi|446487660|ref|WP_000565514.1|
647	140	membrane-associated phospholipid phosphatase	gi|446356795|ref|WP_000434650.1|
645	140	peptidoglycan N-acetylglucosamine deacetylase A	gi|446415986|ref|WP_000493841.1|
643	140	protein YaaA	gi|564902317|gb|ETE02951.1|
642	140	cytidine/deoxycytidylate deaminase	gi|487788678|ref|WP_001862256.1|
641	140	uracil permease	gi|446177305|ref|WP_000255160.1|
640	140	thiamine-phosphate pyrophosphorylase	gi|810775117|emb|CLL26028.1|
639	140	methyltransferase	gi|446842610|ref|WP_000919866.1|
638	140	N-6 adenine-specific DNA methylase	gi|445987868|ref|WP_000065723.1|
637	140	VanZ family protein	gi|697350914|pdb|4Q9M|A
636	140	cyanate permease	gi|353851024|gb|EHE31024.1|
634	140	acyl-ACP thioesterase	gi|447134017|ref|WP_001211273.1|
633	140	lactate oxidase	gi|446538421|ref|WP_000615767.1|
632	140	amino acid ABC transporter amino acid-binding protein	gi|799778699|emb|CEV73646.1|
631	140	metallo-beta-lactamase superfamily protein	gi|766611718|ref|WP_044789011.1|
629	140	surface anchored protein	gi|445944120|ref|WP_000021975.1|
628	140	glycosyltransferase involved in cell wall biogenesis	gi|446925314|ref|WP_001002570.1|
626	140	choline kinase	gi|182630509|gb|ACB91457.1|
625	140	PTS system system cellobiose-specific transporter subunit IIC	gi|800005087|emb|CEY34943.1|
624	140	ATP-dependent RNA helicase	gi|446780176|ref|WP_000857432.1|
621	140	caax amino protease family protein	gi|800533146|emb|CFG27774.1|
619	140	LysA-like decarboxylase, diaminopimelate decarboxylase putative	gi|446675378|ref|WP_000752724.1|
618	140	brp/Blh family beta-carotene 15,15'-monooxygenase	gi|446775230|ref|WP_000852486.1|
617	140	UTP-glucose-1-phosphate uridylyltransferase	gi|446690408|ref|WP_000767754.1|
616	140	bifunctional N-acetylglucosamine-1-phosphate uridyltransferase/glucosamine-1-phosphate acetyltransferase	gi|445990294|ref|WP_000068149.1|
615	140	regulatory protein, single domain response regulator	gi|446443556|ref|WP_000521411.1|
612	140	lysyl-tRNA synthetase	gi|446669943|ref|WP_000747289.1|
611	140	nitroreductase, NADPH-flavin oxidoreductase	gi|766611235|ref|WP_044788702.1|
610	140	ABC transporter, spermidine/putrescine-binding protein	gi|800093610|emb|CEZ78259.1|
609	140	D-ala,D-ala ligase	gi|446651684|ref|WP_000729030.1|
608	140	beta-galactosidase subunit beta	gi|799762029|emb|CEV57089.1|
607	140	glycogen synthase	gi|809367624|emb|CIW52043.1|
606	140	O-methyltransferase	gi|446577856|ref|WP_000655202.1|
605	140	DNA replication protein	gi|487736791|ref|WP_001820908.1|
604	140	pyridoxal phosphate enzyme, YggS family	gi|446537194|ref|WP_000614540.1|
603	140	fibronectin/fibrinogen binding protein	gi|446731453|ref|WP_000808709.1|
602	140	deoxyribose-phosphate aldolase	gi|447081010|ref|WP_001158266.1|
601	140	DNA-3-methyladenine glycosylase I	gi|446532261|ref|WP_000609607.1|
598	140	DPS family peroxide resistance protein	gi|446327977|ref|WP_000405832.1|
597	140	orotidine-5-phosphate decarboxylase	gi|446852597|ref|WP_000929853.1|
596	140	ornithine decarboxylase family protein	gi|801079650|emb|CEX98619.1|
595	140	membrane protein (pseudogene)	gi|446843387|ref|WP_000920643.1|
594	140	hypothetical protein	gi|447207999|ref|WP_001285255.1|
593	140	zinc-dependent protease	gi|809546889|emb|CJJ52289.1|
592	140	ABC transporter ATP-binding protein	gi|446584946|ref|WP_000662292.1|
590	140	putative flavoprotein	gi|444274013|gb|ELU79668.1|
588	140	2,5-diketo-D-gluconic acid reductase A	gi|766611712|ref|WP_044789007.1|
584	140	glycyl-tRNA synthetase alpha subunit	gi|446462120|ref|WP_000539974.1|
583	140	competence protein CglD	gi|446066425|ref|WP_000144280.1|
582	140	3-dehydroquinate synthase	gi|799781773|emb|CEV78616.1|
581	140	integral membrane protein	gi|446607440|ref|WP_000684786.1|
580	140	exfoliative toxin	gi|799973935|emb|CEY03137.1|
579	140	spoU rRNA methylase family protein	gi|801042460|emb|CEW66296.1|
578	140	formate/nitrate transporter	gi|446581148|ref|WP_000658494.1|
577	140	iron-compound ABC transporter iron-compound-binding protein	gi|446010922|ref|WP_000088777.1|
576	140	cystathionine gamma-synthase	gi|445946554|ref|WP_000024409.1|
574	140	acetyltransferase	gi|18542395|gb|AAL75571.1|AF467892_1
573	140	methionyl-tRNA formyltransferase	gi|446312929|ref|WP_000390784.1|
572	140	glycosyltransferase involved in cell wall biogenesis	gi|445958813|ref|WP_000036668.1|
570	140	ABC transporter permease	gi|766611293|ref|WP_044788741.1|
569	140	Sua5/YciO/YrdC family protein	gi|447056964|ref|WP_001134220.1|
568	140	MarR family transcriptional regulator	gi|766611252|ref|WP_044788712.1|
567	140	hypothetical protein	gi|444266858|gb|ELU72789.1|
566	140	GlpG protein (membrane protein of glp regulon)	gi|809450521|emb|CIV39745.1|
565	140	shikimate kinase	gi|446635620|ref|WP_000712966.1|
564	140	glycosyl transferase family protein	gi|801079319|emb|CEY02730.1|
562	140	sugar ABC transporter permease	gi|353752541|gb|EHD33166.1|
561	140	flavin reductase	gi|446609575|ref|WP_000686921.1|
560	140	signal transduction histidine kinase	gi|446919390|ref|WP_000996646.1|
559	140	PTS glucose-specific enzyme IIABC component	gi|395888801|gb|EJG99811.1|
558	140	glucuronyl hydrolase	gi|810939186|emb|CLI48027.1|
552	140	glycosyl transferase	gi|446965553|ref|WP_001042809.1|
550	140	fructose-1-phosphate kinase	gi|446058592|ref|WP_000136447.1|
549	140	membrane protein	gi|445956807|ref|WP_000034662.1|
548	140	aquaporin Z-water channel protein	gi|446580837|ref|WP_000658183.1|
547	140	membrane protein	gi|447213122|ref|WP_001290378.1|
546	140	membrane protein	gi|446193632|ref|WP_000271487.1|
545	140	transcriptional regulator	gi|446128906|ref|WP_000206761.1|
544	140	cytochrome c-type biogenesis protein CcdA	gi|809748437|emb|CIP86399.1|
542	140	regulatory protein RecX	gi|445955962|ref|WP_000033817.1|
541	140	Protein of unknown function (DUF3013)	gi|446904465|ref|WP_000981721.1|
540	140	ATP-dependent protease ATP-binding subunit	gi|446058369|ref|WP_000136224.1|
539	140	SprT family protein	gi|445975533|ref|WP_000053388.1|
538	140	L-ribulose 5-phosphate 4-epimerase	gi|446570344|ref|WP_000647690.1|
537	140	gluthatione peroxidase	gi|642949847|ref|WP_025173025.1|
535	140	maltodextrin phosphorylase	gi|446181401|ref|WP_000259256.1|
534	140	serine hydroxymethyltransferase	gi|446271747|ref|WP_000349602.1|
532	140	putative uncharacterized conserved secreted protein	gi|446562231|ref|WP_000639577.1|
530	140	bifunctional phosphoribosylaminoimidazolecarboxamide formyltransferase/IMP cyclohydrolase	gi|446370869|ref|WP_000448724.1|
529	140	23S_rRNA m1G745 methyltransferase	gi|727225987|ref|WP_033686891.1|
528	140	metal-dependent hydrolase superfamily protein	gi|446089273|ref|WP_000167128.1|
527	140	aldose 1-epimerase	gi|805286401|emb|CRF30290.1|
526	140	Cof family protein	gi|446787367|ref|WP_000864623.1|
525	140	ribosomal small subunit pseudouridine synthase A	gi|14972296|gb|AAK74955.1|
524	140	ATP-dependent RNA helicase	gi|446808889|ref|WP_000886145.1|
523	140	lysozyme	gi|799816594|emb|CEW13866.1|
520	140	putative cytoplasmic protein	gi|499283364|ref|WP_010976424.1|
519	140	alpha-acetolactate decarboxylase	gi|445988135|ref|WP_000065990.1|
518	140	competence-induced protein Ccs4	gi|487729262|ref|WP_001813494.1|
517	140	phosphorylcholine transferase LicD3	gi|445954503|ref|WP_000032358.1|
516	140	competence-induced protein Ccs50	gi|446664945|ref|WP_000742291.1|
515	140	MesJ/Ycf62 family protein	gi|446654574|ref|WP_000731920.1|
514	140	DHH family protein	gi|810669087|emb|CMY96208.1|
513	140	DNA mismatch repair protein MutS	gi|487727778|ref|WP_001812010.1|
511	140	dephospho-CoA kinase	gi|445958188|ref|WP_000036043.1|
510	140	aldo/keto reductase family oxidoreductase	gi|445973342|ref|WP_000051197.1|
509	140	thiamine pyrophosphokinase	gi|446964153|ref|WP_001041409.1|
508	140	UDP-glucose 4-epimerase	gi|447201048|ref|WP_001278304.1|
507	140	aminotransferase class-V	gi|447057198|ref|WP_001134454.1|
506	140	threonyl-tRNA synthetase	gi|751492660|emb|CEO76987.1|
505	140	farnesyl diphosphate synthase	gi|446163516|ref|WP_000241371.1|
504	140	extracellular protein	gi|446012542|ref|WP_000090397.1|
502	140	TatD family deoxyribonuclease	gi|487727886|ref|WP_001812118.1|
501	140	ABC transporter	gi|446811839|ref|WP_000889095.1|
500	140	hypothetical protein	gi|406370266|gb|AFS43956.1|
499	140	Protein of unknown function (DUF2812)	gi|446758366|ref|WP_000835622.1|
498	140	VncS histidine kinase TCS10	gi|285803516|pdb|3KL9|A
493	140	membrane protein	gi|445953730|ref|WP_000031585.1|
492	140	dihydroorotase	gi|183573489|gb|EDT94017.1|
491	140	membrane protein	gi|446984335|ref|WP_001061591.1|
490	140	prephenate dehydratase	gi|444273548|gb|ELU79221.1|
489	140	S-adenosyl-methyltransferase mraW	gi|395906012|gb|EJH16916.1|
488	140	DNA repair protein RecN	gi|801091983|emb|CEY32805.1|
486	140	hydroxyethylthiazole kinase	gi|446730807|ref|WP_000808063.1|
485	140	ABC transporter ATP-binding protein	gi|446547170|ref|WP_000624516.1|
484	140	metal-dependent CAAX amino terminal membrane protease	gi|814310585|emb|CKH26934.1|
483	140	hydrolase	gi|446600173|ref|WP_000677519.1|
482	140	amino acid permease family protein	gi|487766630|ref|WP_001843923.1|
481	140	5'-methylthioadenosine nucleosidase/S-adenosylhomocysteine nucleosidase	gi|447064890|ref|WP_001142146.1|
479	140	mannose-6-phosphate isomerase	gi|446166596|ref|WP_000244451.1|
477	140	peptidase propeptide and ypeb domain-containing protein	gi|446300299|ref|WP_000378154.1|
476	140	hypothetical protein	gi|511811102|ref|WP_016398781.1|
474	140	sugar ABC transporter binding protein	gi|809498560|emb|CLE73884.1|
471	140	integral membrane protein	gi|447192610|ref|WP_001269866.1|
470	140	Na+ export ABC ABC transporter membrane-spanning permease	gi|446016761|ref|WP_000094616.1|
469	140	rRNA-specific 5-methylcytidine transferase	gi|799795605|emb|CEV90288.1|
468	140	3-hydroxy-3-methylglutaryl-coenzyme a reductase	gi|446754924|ref|WP_000832180.1|
467	140	alcohol dehydrogenase	gi|447005217|ref|WP_001082473.1|
466	140	binding-protein-dependent transport systems inner membrane component	gi|499283514|ref|WP_010976574.1|
465	140	isopentenyl-diphosphate:dimethylallyl diphosphate isomerase type 2	gi|766616430|ref|WP_044793243.1|
464	140	cysteinyl-tRNA synthetase	gi|447207103|ref|WP_001284359.1|
463	140	penicillin-binding protein 1B	gi|447001727|ref|WP_001078983.1|
462	140	cytoplasmic protein	gi|445940407|ref|WP_000018262.1|
460	140	SAM-dependent methyltransferase	gi|499283352|ref|WP_010976412.1|
459	140	protoheme ferro-lyase	gi|801043151|emb|CEW64895.1|
458	140	dihydrodipicolinate synthase	gi|809660272|emb|COR88330.1|
457	140	Bcl-2 family protein	gi|766616582|ref|WP_044793385.1|
456	140	excinuclease ABC subunit B	gi|446621088|ref|WP_000698434.1|
454	140	formate-tetrahydrofolate ligase	gi|446001510|ref|WP_000079365.1|
453	140	phosphomannomutase	gi|446357600|ref|WP_000435455.1|
452	140	5,10-methylenetetrahydrofolate reductase	gi|445963052|ref|WP_000040907.1|
451	140	transcriptional regulator, BglG family	gi|446293433|ref|WP_000371288.1|
450	140	BlpH histidine kinase TCS13	gi|446340545|ref|WP_000418400.1|
447	140	pyrroline-5-carboxylate reductase	gi|446170927|ref|WP_000248782.1|
446	140	jag protein	gi|14973301|gb|AAK75875.1|
445	140	DNA mismatch repair protein hexB	gi|800782274|emb|CFK36941.1|
443	140	hyperosmolarity resistance protein Ebh	gi|446991033|ref|WP_001068289.1|
442	140	PTS system, IIC component, GatC,galactitol-specific IIC component	gi|499283365|ref|WP_010976425.1|
441	140	MurD D-glutamic acid adding enzyme	gi|14972102|gb|AAK74777.1|
440	140	Pneumococcal histidine triad protein D precursor	gi|194358371|gb|ACF56819.1|
439	140	malA-protein	gi|298238508|gb|ADI69639.1|
438	140	glycerol uptake facilitator protein	gi|446000950|ref|WP_000078805.1|
437	140	major facilitator; oxalate:formate antiporter	gi|446775700|ref|WP_000852956.1|
436	140	ABC transporter substrate-binding lipoprotein	gi|446325054|ref|WP_000402909.1|
435	140	cation transporter E1-E2 family ATPase	gi|446454506|ref|WP_000532361.1|
433	140	gamma-glutamyl phosphate reductase	gi|447026193|ref|WP_001103449.1|
431	140	glyoxalase family protein superfamily	gi|182630028|gb|ACB90976.1|
430	140	tryptophan synthase, beta subunit	gi|805287630|emb|CRF29615.1|
429	140	phosphopantothenate--cysteine ligase	gi|810176970|emb|CJU04256.1|
428	140	S1 RNA-binding domain-containing protein	gi|446655710|ref|WP_000733056.1|
427	140	peptidoglycan branched peptide synthesis protein, femAB family	gi|446088617|ref|WP_000166472.1|
424	140	UDP-N-acetylmuramyl tripeptide synthetase, Mur ligase	gi|446620614|ref|WP_000697960.1|
423	140	carbohydrate kinase	gi|446946821|ref|WP_001024077.1|
422	140	response regulator	gi|766611946|ref|WP_044789205.1|
420	140	multidrug ABC transporter permease	gi|446521761|ref|WP_000599107.1|
419	140	Indole-3-glycerol phosphate synthase (IGPS)	gi|446008778|ref|WP_000086633.1|
418	140	oxidoreductase, pyridine nucleotide-disulfide class I, Mercury (II) reductase	gi|446670062|ref|WP_000747408.1|
417	140	dihydrolipoamide dehydrogenase component E3	gi|446951545|ref|WP_001028801.1|
416	140	membrane-fusion protein	gi|446551443|ref|WP_000628789.1|
415	140	acetyltransferase	gi|446788809|ref|WP_000866065.1|
413	140	DNA ligase	gi|447168525|ref|WP_001245781.1|
412	140	NifR3 family TIM-barrel protein	gi|446513819|ref|WP_000591165.1|
411	140	peptidase T	gi|446141992|ref|WP_000219847.1|
410	140	alpha/beta hydrolase related protein	gi|809418917|emb|COK87131.1|
409	140	Uncharacterized conserved protein	gi|446107973|ref|WP_000185828.1|
408	140	nicotinate phosphoribosyltransferase	gi|446634786|ref|WP_000712132.1|
407	140	caax amino protease family protein	gi|446649666|ref|WP_000727012.1|
406	140	membrane protein	gi|321282225|gb|EFX59232.1|
405	140	amino acid ABC transporter permease	gi|446762652|ref|WP_000839908.1|
404	140	tetrapyrrole methylase	gi|499283589|ref|WP_010976649.1|
403	140	Cof family protein	gi|800091801|emb|CEZ85872.1|
402	140	voltage-gated chloride channel family protein	gi|523923715|gb|EPR94844.1|
401	140	glutamate dehydrogenase	gi|446059503|ref|WP_000137358.1|
400	140	translation initiation factor IF-2	gi|446612599|ref|WP_000689945.1|
399	140	L-fucose isomerase	gi|447195685|ref|WP_001272941.1|
397	140	tagatose-6-phosphate kinase	gi|446624647|ref|WP_000701993.1|
396	140	MutT/nudix family protein; 7,8-dihydro-8-oxoguanine-triphosphatase	gi|353828453|gb|EHE08593.1|
395	140	competence protein ComGF	gi|14973049|gb|AAK75645.1|
394	140	ROK family protein	gi|182629011|gb|ACB89959.1|
393	140	xanthine/uracil permease family protein	gi|446840083|ref|WP_000917339.1|
392	140	putative sensor histidine kinase ComD	gi|800512121|emb|CFG16149.1|
391	140	hexulose-6-phosphate isomerase	gi|446328392|ref|WP_000406247.1|
389	140	integral membrane protein	gi|556029126|gb|AGZ48473.1|
388	140	glucose-6-phosphate 1-dehydrogenase	gi|801042928|emb|CEW65482.1|
387	140	helicase ComFA	gi|446163614|ref|WP_000241469.1|
386	140	transcriptional regulator	gi|766611459|ref|WP_044788853.1|
385	140	phosphomethylpyrimidine kinase	gi|444263360|gb|ELU69540.1|
384	140	16S ribosomal RNA methyltransferase RsmE	gi|404277593|emb|CCM08129.1|
383	140	transketolase c-terminal section	gi|445976346|ref|WP_000054201.1|
382	140	anaerobic ribonucleotide reductase	gi|147759375|gb|EDK66367.1|
381	140	glutamyl-tRNA synthetase	gi|447192218|ref|WP_001269474.1|
376	140	protein-(glutamine-N5) methyltransferase, release factor-specific	gi|446060662|ref|WP_000138517.1|
374	140	DNA-entry nuclease (competence-specific nuclease)	gi|446275204|ref|WP_000353059.1|
373	140	16S RNA G1207 methylase RsmC	gi|499283581|ref|WP_010976641.1|
372	140	polyribonucleotide nucleotidyltransferase	gi|447041706|ref|WP_001118962.1|
371	140	potassium uptake protein	gi|147764218|gb|EDK71150.1|
370	140	N-(5'-phosphoribosyl)anthranilate isomerase	gi|800151965|emb|CFA78181.1|
369	140	GNAT family acetyltransferase	gi|799838382|emb|CEW33043.1|
368	140	agmatine deiminase	gi|446668043|ref|WP_000745389.1|
367	140	thymidine phosphorylase	gi|446214015|ref|WP_000291870.1|
365	140	amidophosphoribosyltransferase	gi|800554480|emb|CFG50427.1|
364	140	carbamoylphosphate synthase large subunit	gi|446087589|ref|WP_000165444.1|
363	140	glutamyl-tRNA(Gln) amidotransferase, A subunit	gi|446001294|ref|WP_000079149.1|
362	140	5-formyltetrahydrofolate cyclo-ligase	gi|379137747|gb|AFC94538.1|
361	140	primosomal protein N'	gi|446808954|ref|WP_000886210.1|
360	140	amino acid ABC transporter permease	gi|446327086|ref|WP_000404941.1|
358	140	gamma-glutamylcysteine synthetase putative	gi|809310509|emb|CJE01257.1|
357	140	aspartyl-tRNA synthetase (aspartate-tRNA ligase)	gi|445998330|ref|WP_000076185.1|
356	140	penicillin-binding protein 2B	gi|447097357|ref|WP_001174613.1|
355	140	repair protein	gi|446032102|ref|WP_000109957.1|
354	140	excinuclease ABC subunit A	gi|499265930|ref|WP_010963323.1|
353	140	ABC-type transport system involved in multi-copper enzyme maturation, permease component	gi|446041298|ref|WP_000119153.1|
352	140	acetyl xylan esterase	gi|446202918|ref|WP_000280773.1|
351	140	alpha-amylase	gi|487786619|ref|WP_001860578.1|
350	140	tagatose-6-phosphate ketose/aldose isomerase	gi|446292511|ref|WP_000370366.1|
349	140	Aminopeptidase	gi|446972672|ref|WP_001049928.1|
348	140	zinc-dependent protease	gi|447188827|ref|WP_001266083.1|
345	140	tRNA (uracil-5-)-methyltransferase Gid	gi|487769134|ref|WP_001845908.1|
344	140	YwnB	gi|447067969|ref|WP_001145225.1|
343	140	chromosome segregation helicase, ATPase, AAA family	gi|487766591|ref|WP_001843884.1|
342	140	competence factor transport protein ComB	gi|446432737|ref|WP_000510592.1|
341	140	aminodeoxychorismate lyase	gi|446378048|ref|WP_000455903.1|
340	140	MalY, bifunctional PLP-dependent enzyme	gi|447008419|ref|WP_001085675.1|
339	140	penicillin-binding protein 1A	gi|446306278|ref|WP_000384133.1|
338	140	aspartate/tyrosine/aromatic aminotransferase	gi|445951417|ref|WP_000029272.1|
336	140	hypothetical protein	gi|446503303|ref|WP_000581157.1|
335	140	alpha/beta fold family hydrolase	gi|739745924|ref|WP_037598854.1|
334	140	ribonuclease HII	gi|446925745|ref|WP_001003001.1|
333	140	DNA polymerase III subunits gamma and tau	gi|446539655|ref|WP_000617001.1|
332	140	transcriptional regulator	gi|147759371|gb|EDK66363.1|
330	140	tRNA uridine 5-carboxymethylaminomethyl modification protein GidA	gi|446049697|ref|WP_000127552.1|
329	140	oxidoreductase	gi|182628368|gb|ACB89316.1|
328	140	pullulanase	gi|446285147|ref|WP_000363002.1|
327	140	tRNA modification GTPase TrmE	gi|809474031|emb|CLE43202.1|
326	140	glycyl-tRNA synthetase beta subunit	gi|446900091|ref|WP_000977347.1|
325	140	histidine kinase	gi|446141159|ref|WP_000219014.1|
324	140	formamidopyrimidine-DNA glycosylase	gi|487736875|ref|WP_001820980.1|
323	140	LacI family transcriptional regulator	gi|446697691|ref|WP_000775037.1|
322	140	N-acetylglucosaminylphosphatidylinositol deacetylase superfamily	gi|809315653|emb|CGF52116.1|
321	140	Protein of unknown function (DUF3290)	gi|446442787|ref|WP_000520642.1|
320	140	transketolase	gi|446143772|ref|WP_000221627.1|
318	140	DNA polymerase IV	gi|182628638|gb|ACB89586.1|
317	140	GNAT family acetyltransferase	gi|446685706|ref|WP_000763052.1|
315	140	sakacin A production response regulator	gi|182628793|gb|ACB89741.1|
314	140	peptidase, M42 (glutamyl aminopeptidase) family	gi|447008552|ref|WP_001085808.1|
313	140	tRNA-specific 2-thiouridylase MnmA	gi|123517990|sp|Q2MGI2.1|RF2_STRPN
312	140	phosphoribosylaminoimidazole carboxylase ATPase subunit	gi|332202188|gb|EGJ16257.1|
311	140	putative SAM-dependent methyltransferase	gi|353849339|gb|EHE29345.1|
310	140	Gfo/Idh/MocA family oxidoreductase	gi|447147096|ref|WP_001224352.1|
309	140	putative UDP-glucose 4-epimerase	gi|499283410|ref|WP_010976470.1|
307	140	histidine kinase	gi|446699286|ref|WP_000776632.1|
306	140	UDP-N-acetylmuramyl tripeptide synthase MurE	gi|446419836|ref|WP_000497691.1|
305	140	ABC transporter ATP-binding protein	gi|446314994|ref|WP_000392849.1|
304	140	ABC transporter substrate-binding lipoprotein	gi|446079112|ref|WP_000156967.1|
303	140	Cof family protein	gi|446142083|ref|WP_000219938.1|
301	140	methionyl-tRNA synthetase	gi|445926284|ref|WP_000004139.1|
300	140	ATP-dependent Zn protease	gi|801416251|emb|CFF87978.1|
299	140	choline transporter	gi|766611956|ref|WP_044789214.1|
298	140	glyoxalase family protein	gi|446315025|ref|WP_000392880.1|
297	140	ribonuclease HIII	gi|446411986|ref|WP_000489841.1|
296	140	glycerate kinase	gi|182628824|gb|ACB89772.1|
295	140	glutathione reductase	gi|446490065|ref|WP_000567919.1|
294	140	carbohydrate kinase, PfkB family	gi|799762027|emb|CEV57087.1|
293	140	HIT family protein	gi|802246407|emb|CFP93906.1|
292	140	UDP-phosphate-UDP-MurNAc-pentapeptide phospho-MurNAc-pentapeptide transferase	gi|446184945|ref|WP_000262800.1|
291	140	NOL1/NOP2/sun family protein	gi|446612251|ref|WP_000689597.1|
289	140	elongation factor G	gi|14973248|gb|AAK75828.1|
288	140	MccC family protein	gi|446670647|ref|WP_000747993.1|
287	140	type I restriction-modification system, R subunit	gi|446085180|ref|WP_000163035.1|
286	140	UDP-N-acetylmuramoylalanyl-D-glutamyl-2, 6-diaminopimelate--D-alanyl-D-alanyl ligase	gi|751483448|emb|CEO73466.1|
285	140	amino acid ABC transporter permease	gi|444275329|gb|ELU80956.1|
283	140	glutamine-binding protein	gi|809315440|emb|CGF53695.1|
282	140	7-cyano-7-deazaguanine reductase	gi|445959264|ref|WP_000037119.1|
281	140	competence protein	gi|446167650|ref|WP_000245505.1|
279	140	CAAX amino terminal protease family protein	gi|487728363|ref|WP_001812595.1|
277	140	ATP-dependent DNA helicase PcrA	gi|499283414|ref|WP_010976474.1|
276	140	membrane protein	gi|446644730|ref|WP_000722076.1|
275	140	acyltransferase	gi|446041854|ref|WP_000119709.1|
274	140	regulatory protein	gi|445964056|ref|WP_000041911.1|
272	140	tRNA pseudouridine synthase B	gi|447206557|ref|WP_001283813.1|
270	140	phosphoenolpyruvate carboxylase	gi|445990195|ref|WP_000068050.1|
269	140	ribosomal RNA large subunit methyltransferase N	gi|447063156|ref|WP_001140412.1|
268	140	phosphoribosylglycinamide synthetase	gi|766611232|ref|WP_044788700.1|
267	140	glycosyl hydrolase family protein	gi|14971953|gb|AAK74640.1|
266	140	MutT/nudix family protein	gi|564907924|gb|ETE08259.1|
265	140	glycosyl transferase	gi|446196009|ref|WP_000273864.1|
264	140	competence protein ComGC	gi|446625090|ref|WP_000702436.1|
263	140	NTP pyrophosphohydrolase including oxidative damage repair enzymes	gi|446161399|ref|WP_000239254.1|
262	140	late competence protein ComGG	gi|446939661|ref|WP_001016917.1|
261	140	dihydrofolate synthetase	gi|447028669|ref|WP_001105925.1|
260	140	ribosomal protein methyltransferase	gi|444274433|gb|ELU80080.1|
259	140	surface anchored protein	gi|446387542|ref|WP_000465397.1|
258	140	exodeoxyribonuclease VII large subunit	gi|751483180|emb|CEO73666.1|
257	140	ABC zinc transporter, metal-binding lipoprotein	gi|487785134|ref|WP_001859625.1|
256	140	D-alanine:Dcp ligase Dcl	gi|446689849|ref|WP_000767195.1|
255	140	DNA translocase, cell division protein	gi|445946682|ref|WP_000024537.1|
254	140	oligoendopeptidase F	gi|446102948|ref|WP_000180803.1|
253	140	penicillin-binding protein 2A	gi|446480702|ref|WP_000558556.1|
252	140	macrolide efflux ABC transporter membrane-spanning permease	gi|14971467|gb|AAK74196.1|
250	140	endonuclease/exonuclease/phosphatase family	gi|499283528|ref|WP_010976588.1|
248	140	hypothetical protein	gi|446952324|ref|WP_001029580.1|
247	140	caax amino protease family protein	gi|182628392|gb|ACB89340.1|
246	140	hydroxyethylthiazole kinase	gi|182629925|gb|ACB90873.1|
245	140	mismatch repair ATPase (MutS family)	gi|499283412|ref|WP_010976472.1|
243	140	oxidoreductase, DadA family protein	gi|446546491|ref|WP_000623837.1|
242	140	1,4-alpha-glucan branching enzyme	gi|446719752|ref|WP_000797065.1|
241	140	transcriptional regulator MutR	gi|446964718|ref|WP_001041974.1|
240	140	phosphomevalonate kinase	gi|447212237|ref|WP_001289493.1|
239	140	tryptophan synthase subunit alpha	gi|446059410|ref|WP_000137265.1|
238	140	integral membrane protein	gi|499283464|ref|WP_010976524.1|
237	140	acetyltransferase	gi|446786253|ref|WP_000863509.1|
236	140	glutamyl tRNA-Gln amidotransferase chain B	gi|446913351|ref|WP_000990607.1|
234	140	transcription-repair coupling factor	gi|445924164|ref|WP_000002019.1|
233	140	carbamoyl-phosphate synthase, large subunit	gi|445995573|ref|WP_000073428.1|
232	140	extracellular oligopeptide-binding protein	gi|446536353|ref|WP_000613699.1|
231	140	histidyl-tRNA synthetase	gi|446741291|ref|WP_000818547.1|
230	140	lichenan-specific phosphotransferase enzyme iia component (pts system lichenan-specific eiia component) (eiia-lic) (eiii-lic)	gi|353745769|gb|EHD26436.1|
227	140	DNA polymerase I - 3'-5' exonuclease and polymerase domains	gi|379629035|gb|EHZ93636.1|
226	140	hypothetical protein	gi|447210022|ref|WP_001287278.1|
224	140	membrane protein (pseudogene)	gi|446185347|ref|WP_000263202.1|
222	140	glycosyltransferase involved exopolysaccharide (EPS) synthesis	gi|446270273|ref|WP_000348128.1|
221	140	DNA primase	gi|446328316|ref|WP_000406171.1|
220	140	glucosamine-fructose-6-phosphate aminotransferase	gi|447211032|ref|WP_001288288.1|
219	140	ATP-dependent helicase DinG	gi|446741504|ref|WP_000818760.1|
218	140	damage inducible DinF protein	gi|446800078|ref|WP_000877334.1|
217	140	Predicted membrane protein	gi|810538099|emb|CKI70972.1|
216	140	dGTP triphosphohydrolase	gi|446435056|ref|WP_000512911.1|
215	140	ABC transporter permease component	gi|446093821|ref|WP_000171676.1|
214	140	putative sortase-sorted surface anchored protein (pseudogene)	gi|445971913|ref|WP_000049768.1|
213	140	LysM domain-containing protein	gi|446082340|ref|WP_000160195.1|
211	140	excinuclease, subunit C	gi|809375996|emb|CLB07797.1|
210	140	mutT/nudix family protein	gi|805087475|emb|CRD41423.1|
209	140	acetyltransferase, gnat family	gi|484885286|gb|EOB30753.1|
208	140	ABC transporter ATP-binding protein	gi|14973430|gb|AAK75994.1|
207	140	phosphatase	gi|446351644|ref|WP_000429499.1|
206	140	1,4-beta-N-acetylmuramidase	gi|182629975|gb|ACB90923.1|
205	140	dihydropteroate synthase	gi|810170443|emb|CJY15102.1|
204	140	5-enolpyruvylshikimate-3-phosphate synthase	gi|447052782|ref|WP_001130038.1|
202	140	class-V aminotransferase	gi|447008207|ref|WP_001085463.1|
201	140	glycosyl hydrolases family 32	gi|446761656|ref|WP_000838912.1|
200	140	cell division septal protein	gi|446373514|ref|WP_000451369.1|
198	140	DNA topoisomerase IV subunit B	gi|446498659|ref|WP_000576513.1|
197	140	sensor histidine kinase	gi|445998111|ref|WP_000075966.1|
196	140	single-stranded DNA-specific exonuclease	gi|446897493|ref|WP_000974749.1|
195	140	acetyltransferase	gi|446700407|ref|WP_000777753.1|
194	140	chromosome replication initiation protein/membrane attachment protein	gi|182628717|gb|ACB89665.1|
192	140	signal peptide	gi|446377211|ref|WP_000455066.1|
188	140	transcriptional activator, Rgg/GadR/MutR family protein	gi|446025845|ref|WP_000103700.1|
185	140	5- methyltetrahydropteroyltriglutamate/homocysteine S-methyltransferase	gi|446410820|ref|WP_000488675.1|
184	140	ribose-phosphate pyrophosphokinase	gi|446099069|ref|WP_000176924.1|
183	140	ATPase component of ABC transporter with duplicated ATPase domains	gi|395574119|gb|EJG34701.1|
182	140	cell division protein FtsY	gi|446872762|ref|WP_000950018.1|
181	140	ribosomal large subunit pseudouridine synthase, RluD subfamily protein	gi|446817784|ref|WP_000895040.1|
180	140	PTS system, fructose specific IIBC component	gi|446253638|ref|WP_000331493.1|
178	140	penicillin-binding protein 2X	gi|800053437|emb|CEY97246.1|
177	140	major facilitator superfamily permease	gi|446014901|ref|WP_000092756.1|
176	140	Na+/alanine symporter	gi|446160861|ref|WP_000238716.1|
175	140	adenine-specific methyltransferase	gi|446031286|ref|WP_000109141.1|
174	140	ABC transporter substrate-binding protein	gi|446124043|ref|WP_000201898.1|
173	140	competence protein	gi|487725078|ref|WP_001809310.1|
172	140	P-type ATPase-metal cation transport	gi|801043133|emb|CEW64925.1|
171	140	hypothetical protein	gi|446929946|ref|WP_001007202.1|
170	140	response regulator	gi|446566778|ref|WP_000644124.1|
169	140	alpha-glycerophosphate oxidase	gi|446688741|ref|WP_000766087.1|
168	140	alanyl-tRNA synthetase	gi|446223355|ref|WP_000301210.1|
167	140	putative nucleotidyltransferase	gi|487752455|ref|WP_001833993.1|
166	140	PTS system beta-glucoside-specific transporter subunit EIIABC	gi|182629570|gb|ACB90518.1|
165	140	ABC transporter ATP-binding protein/permease	gi|446533399|ref|WP_000610745.1|
163	140	PEP-utilizing enzyme family protein	gi|446863477|ref|WP_000940733.1|
161	140	glycosyl hydrolase family 20 (GH20) protein	gi|14972326|gb|AAK74982.1|
160	140	caax amino protease family protein	gi|447098971|ref|WP_001176227.1|
159	140	anthranilate synthase component I	gi|298239204|gb|ADI70335.1|
158	140	galactokinase, (galactose kinase)	gi|446376527|ref|WP_000454382.1|
156	140	Holliday junction-specific endonuclease	gi|447089530|ref|WP_001166786.1|
155	140	efflux ABC transporter permeae	gi|447074529|ref|WP_001151785.1|
154	140	ArcT	gi|446274112|ref|WP_000351967.1|
153	140	cobalt or other cation ABC transporter ATP-binding protein	gi|446204662|ref|WP_000282517.1|
152	140	FucA	gi|447154216|ref|WP_001231472.1|
151	140	threonine synthase	gi|446281181|ref|WP_000359036.1|
150	140	exonuclease RexB	gi|446814929|ref|WP_000892185.1|
147	140	esterase superfamily protein	gi|446179987|ref|WP_000257842.1|
146	140	oligoendopeptidase F	gi|446786964|ref|WP_000864220.1|
144	140	ATP-dependent exoDNAse subunit beta	gi|447172198|ref|WP_001249454.1|
143	140	O-acetylhomoserine sulfhydrylase	gi|446212562|ref|WP_000290417.1|
142	140	ABC transporter membrane protein	gi|446016505|ref|WP_000094360.1|
141	140	putative surface anchored protein (pseudogene)	gi|447022246|ref|WP_001099502.1|
140	140	preprotein translocase subunit SecA	gi|447129712|ref|WP_001206968.1|
139	140	molecular chaperone	gi|487724438|ref|WP_001808670.1|
138	140	23S rRNA (uracil-5-)-methyltransferase RumA	gi|446964291|ref|WP_001041547.1|
137	140	McrBC 5-methylcytosine restriction system component	gi|499283471|ref|WP_010976531.1|
136	140	branch migration of Holliday junctions, junction-specific DNA helicase,ATP-dependent DNA helicase, recG homolog	gi|487724316|ref|WP_001808548.1|
135	140	choline binding protein E CbpE	gi|799986988|emb|CEY14027.1|
133	140	thiol-activated cytolysin	gi|445954418|ref|WP_000032273.1|
132	140	phenylalanyl-tRNA synthetase, beta chain	gi|446413935|ref|WP_000491790.1|
130	140	ribonuclease R	gi|446967368|ref|WP_001044624.1|
128	140	chorismate binding enzyme para-aminobenzoate synthetase	gi|447124533|ref|WP_001201789.1|
127	140	recombinase D	gi|800218367|emb|CFC11823.1|
126	140	x-prolyl-dipeptidyl aminopeptidase	gi|446835220|ref|WP_000912476.1|
124	140	cation transporter E1-E2 family ATPase	gi|446582201|ref|WP_000659547.1|
123	140	twin-arginine translocation pathway signal	gi|446974524|ref|WP_001051780.1|
122	140	choline binding protein	gi|445965375|ref|WP_000043230.1|
121	140	ABC transporter ATPase	gi|445944860|ref|WP_000022715.1|
120	140	PTS system transporter subunit IIC	gi|446991795|ref|WP_001069051.1|
119	140	cobalt ABC transporter ATP-binding protein	gi|446618583|ref|WP_000695929.1|
117	140	Ser/Thr protein phosphatase family protein	gi|445939765|ref|WP_000017620.1|
116	140	alpha mannosidase	gi|801212836|emb|CFA54641.1|
114	140	hypothetical protein	gi|447200911|ref|WP_001278167.1|
112	140	ABC transporter, membrane-spanning protein	gi|446780306|ref|WP_000857562.1|
111	140	dihydrofolate synthetase	gi|446901979|ref|WP_000979235.1|
110	140	type I restriction-modification system R subunit	gi|315188676|gb|EFU22385.1|
109	140	isoleucyl-tRNA synthetase	gi|446351479|ref|WP_000429334.1|
107	140	phosphoribosylformylglycinamidine synthase II (FGAM synthetase)	gi|446536131|ref|WP_000613477.1|
105	140	hemerythrin HHE cation binding domain subfamily	gi|511801883|ref|WP_016397053.1|
104	140	sucrose phosphorylase	gi|446298881|ref|WP_000376736.1|
102	140	DNA polymerase III, alpha subunit	gi|353748045|gb|EHD28701.1|
101	140	BlpC ABC transporter	gi|447114751|ref|WP_001192007.1|
100	140	ABC transporter ATP-binding protein	gi|447041129|ref|WP_001118385.1|
99	140	DNA-polymerase III alpha-chain	gi|446513294|ref|WP_000590640.1|
97	140	topoisomerase IV subunit A, ParC	gi|447063692|ref|WP_001140948.1|
95	140	transporter, major facilitator family protein	gi|446481930|ref|WP_000559784.1|
94	140	transposase	gi|446524629|ref|WP_000601975.1|
93	140	nitroreductase	gi|446738373|ref|WP_000815629.1|
92	140	transketolase	gi|353833702|gb|EHE13810.1|
90	140	ABC transporter permease	gi|447104122|ref|WP_001181378.1|
89	140	galactose-1-phosphate uridylyltransferase	gi|445979386|ref|WP_000057241.1|
88	140	pyrrolidone carboxyl peptidase, truncation	gi|446668992|ref|WP_000746338.1|
87	140	putative SNF-family helicase	gi|182628538|gb|ACB89486.1|
86	140	Na+/serine symporter	gi|446878870|ref|WP_000956126.1|
85	140	transcriptional regulator	gi|445986260|ref|WP_000064115.1|
83	140	beta-N-acetylhexosaminidase	gi|499265912|ref|WP_010963305.1|
82	140	competence protein CelB	gi|15459222|gb|AAL00361.1|
81	140	ATP-dependent protease La	gi|446376954|ref|WP_000454809.1|
78	140	Na+/H+ antiporter	gi|446490786|ref|WP_000568640.1|
77	140	oligohyaluronate lyase	gi|15457756|gb|AAK99015.1|
76	140	L-fuculose kinase fucK	gi|444247996|gb|ELU54517.1|
74	140	valyl-tRNA synthetase	gi|805285417|emb|CRF30575.1|
73	140	glycosyl hydrolase	gi|446754649|ref|WP_000831905.1|
72	140	ABC transporter substrate binding lipoprotein-amino acid transport	gi|564931939|gb|ETE26820.1|
70	140	major facilitator superfamily permease	gi|445935687|ref|WP_000013542.1|
69	140	serine protease	gi|447207383|ref|WP_001284639.1|
68	140	sialidase A (neuraminidase A)	gi|446069092|ref|WP_000146947.1|
67	140	2-isopropylmalate synthase	gi|446429204|ref|WP_000507059.1|
66	140	chromosome condensation and segregation SMC protein	gi|446991413|ref|WP_001068669.1|
65	140	glycosyl hydrolase, family 31	gi|446539199|ref|WP_000616545.1|
64	140	dihydrofolate reductase	gi|447008447|ref|WP_001085703.1|
63	140	sodium-dependent transporter	gi|446576057|ref|WP_000653403.1|
62	140	sugar hydrolase	gi|487767081|ref|WP_001844290.1|
61	140	endo-alpha-N-acetylgalactosaminidase	gi|446839253|ref|WP_000916509.1|
60	140	choline binding protein G	gi|446978091|ref|WP_001055347.1|
58	140	antimicrobial peptide ABC transporter ATPase	gi|446869207|ref|WP_000946463.1|
57	140	pullulanase	gi|446695572|ref|WP_000772918.1|
56	140	hyaluronidase	gi|447048687|ref|WP_001125943.1|
55	140	endo-beta-N-acetylglucosaminidase	gi|446498495|ref|WP_000576349.1|
54	140	histidine kinase	gi|447157722|ref|WP_001234978.1|
53	140	beta-galactosidase	gi|446452081|ref|WP_000529936.1|
52	140	phospho-beta-galactosidase	gi|552061690|gb|AGY40682.1|
51	140	alpha-galactosidase	gi|446786603|ref|WP_000863859.1|
49	140	transcriptional regulator	gi|395592851|gb|EJG53105.1|
46	140	alpha-fucosidase	gi|446010018|ref|WP_000087873.1|
41	140	trehalose PTS system, IIABC components	gi|446677200|ref|WP_000754546.1|
40	140	radical SAM superfamily protein (pseudogene)	gi|487724604|ref|WP_001808836.1|
38	140	ABC transporter ATP-binding protein	gi|446301766|ref|WP_000379621.1|
37	140	endo-beta-N-acetylglucosaminidase LytB	gi|446977306|ref|WP_001054562.1|
36	140	cell wall surface anchor family protein	gi|446362946|ref|WP_000440801.1|
35	140	alpha,alpha-phosphotrehalase	gi|445943387|ref|WP_000021242.1|
32	140	multidrug ABC transporter ATPase and permease	gi|447207257|ref|WP_001284513.1|
27	140	glycosyl hydrolase	gi|446594775|ref|WP_000672121.1|
25	140	N-acetylneuraminate lyase	gi|446280373|ref|WP_000358228.1|
24	140	PTS system lactose-specific transporter subunit IIBC truncated	gi|447188366|ref|WP_001265622.1|
22	140	choline binding protein F	gi|446883690|ref|WP_000960946.1|
21	140	oligopeptide ABC transporter oligopeptide-binding protein AliA	gi|446012926|ref|WP_000090781.1|
19	140	ABC transporter ATP-binding protein	gi|487766765|ref|WP_001844020.1|
17	140	transposase	gi|446365718|ref|WP_000443573.1|
15	140	Group II intron maturase	gi|447118793|ref|WP_001196049.1|
12	140	immunity protein	gi|446079299|ref|WP_000157154.1|
10	140	zinc metalloprotease ZmpD	gi|446796945|ref|WP_000874201.1|
9	140	surface protein A	gi|446138581|ref|WP_000216436.1|
7	140	pneumococcal histidine triad protein E	gi|445982314|ref|WP_000060169.1|
6	140	branched-chain amino acid transport protein	gi|446719231|ref|WP_000796544.1|
4	140	competence factor transporting ATP-binding protein/permease ComA	gi|445990809|ref|WP_000068664.1|
3	140	transposase	gi|446046981|ref|WP_000124836.1|
2	140	mobile genetic element	gi|446740881|ref|WP_000818137.1|
1	140	3-ketoacyl-ACP reductase	gi|446300038|ref|WP_000377893.1|
