# Supplementary material for: Comparative Genomic Analysis of Meningitis- and Bacteremia-Causing Pneumococci Identifies a Common Core Genome
Source: Infect Immun. 2015 Sep 10;83(10):4165–73. doi: 10.1128/IAI.00814-15 (PMC4567637; doi:10.1128/IAI.00814-15)
Supplement: Supplemental material [file IAI.00814-15_zii999091430sd3.xlsx]

## Sheet: 140_assembly_stats.txt
Lane	Total Length	No Contigs	Avg Contig Length	Largest Contig	N50	Contigs in N50	N60	Contigs in N60	N70	Contigs in N70	N80	Contigs in N80	N90	Contigs in N90	N100	Contigs in N100	No scaffolded bases (N)	Total Raw Reads	Reads Mapped	Reads Unmapped	Reads Paired	Reads Unpaired	Total Raw Bases	Total Bases Mapped	Total Bases Mapped (Cigar)	Average Read Length	Maximum Read Length	Average Quality	Insert Size Average	Insert Size Std Dev
ERS006734	2065909	92	22455.5	97718	44832	16	42227	20	32209	26	21419	34	12773	47	378	92	9834	2826254	2645954	180300	2479494	166460	152617716	142881516	142764526	54	54	29.8	361.1	71.3
ERS006727	2102408	97	21674.3	166050	45480	14	36081	19	26899	26	17907	35	10186	50	119	97	20328	2374168	2210137	164031	2064618	145519	128205072	119347398	119250159	54	54	29.9	328.1	76.2
ERS006732	2041455	77	26512.4	123331	48494	14	39589	18	32152	24	23825	31	12237	42	807	77	16339	2751560	2434019	317541	2247538	186481	148584240	131437026	131326075	54	54	29.7	329.1	77.1
ERS006733	2119691	81	26169	138688	63731	12	58544	15	43226	20	31504	26	14656	36	301	81	8539	2572568	2400394	172174	2252426	147968	138918672	129621276	129515326	54	54	29.8	342.4	74.2
ERS006746	2074800	83	24997.6	112331	48081	15	41867	19	35040	25	26408	31	16932	41	322	83	12600	3410494	3022842	387652	2767924	254918	184166676	163233468	163050114	54	54	28.8	352.3	78.4
ERS006737	2078725	76	27351.6	117768	66080	14	45441	17	32757	23	24378	30	17265	40	111	76	17179	2580248	2259104	321144	2068864	190240	139333392	121991616	121846686	54	54	28.7	343	74.1
ERS006738	2160179	90	24002	147799	59605	12	47910	16	38466	21	30751	27	13732	39	324	90	16231	2524630	2318836	205794	2136456	182380	136330020	125217144	125079489	54	54	29.1	348.5	76.8
ERS006736	2063391	76	27149.9	133130	60535	10	54710	14	42271	18	25260	25	16378	35	321	76	10933	2888206	2652902	235304	2448786	204116	155963124	143256708	143097402	54	54	29.1	338.1	77.7
ERS006743	2060826	98	21028.8	155280	43543	16	37642	21	27991	27	20506	36	12822	48	328	98	11590	2317236	2120654	196582	1934254	186400	125130744	114515316	114387396	54	54	29.1	334.2	79.4
ERS006744	2057619	85	24207.3	128287	48034	15	39062	20	26419	27	18799	36	12701	48	312	85	7935	2583600	2310748	272852	2094944	215804	139514400	124780392	124640001	54	54	29.1	315.5	85.1
ERS006745	2069265	99	20901.7	97548	42488	17	37878	22	27921	28	17342	38	12015	53	267	99	5653	2818128	2577685	240443	2369076	208609	152178912	139194990	139038012	54	54	29	344.8	77.9
ERS006802	2088414	83	25161.6	171386	50680	12	38687	17	31992	23	23538	31	17378	41	304	83	8595	3249324	2958650	290674	2720322	238328	175463496	159767100	159603882	54	54	29.4	311.6	69.7
ERS006804	2022602	95	21290.5	113209	43581	17	38404	22	24707	28	21490	37	12471	49	116	95	19354	2666892	2383517	283375	2204776	178741	144012168	128709918	128576014	54	54	29.2	329.4	77.8
ERS026058	2156996	64	33703.1	200691	68307	10	60627	13	39658	18	28725	24	17167	33	358	64	1160	2865744	2759963	105781	2674410	85553	154750176	149038002	148986643	54	54	33	264.4	63.9
ERS026056	2083674	74	28157.8	161928	48511	13	45039	17	33724	23	24485	30	14735	40	317	74	1427	2843262	2705421	137841	2608530	96891	153536148	146092734	146040037	54	54	32.9	244.4	59.4
ERS024510	2103682	75	28049.1	180988	50456	13	45076	18	41623	23	28150	29	19771	38	354	75	155	3372262	3228074	144188	3132592	95482	182102148	174315996	174258492	54	54	33	242.5	64.1
ERS024520	2079594	82	25360.9	93834	48450	16	34872	21	30515	27	22839	35	14051	46	311	82	406	3062644	2906484	156160	2817038	89446	165382776	156950136	156897694	54	54	33.2	260.1	64.5
ERS024518	2128606	62	34332.3	169099	85071	9	56992	13	50202	17	31491	22	18553	30	340	62	125	3132268	3017329	114939	2911944	105385	169142472	162935766	162881082	54	54	33.2	248.3	58.8
ERS024513	2142475	93	23037.4	132038	50153	15	40991	19	28118	26	22606	34	16684	45	86	93	1276	3353748	3019061	334687	2936370	82691	181102392	163029294	162977055	54	54	33.1	246.8	61
ERS026041	2032440	59	34448.1	162568	69725	10	61726	13	49985	17	32299	22	19637	30	306	59	296	3385510	3220962	164548	3151528	69434	182817540	173931948	173881769	54	54	33.1	247.4	60.7
ERS026040	2082484	65	32038.2	214569	48762	12	42454	17	34428	22	28563	28	19226	38	301	65	242	3031598	2881867	149731	2797264	84603	163706292	155620818	155568347	54	54	33	257	64.3
ERS026050	2110048	55	38364.5	201291	84873	9	51328	13	45093	17	39513	22	22463	29	449	55	143	4265678	4136390	129288	4046972	89418	230346612	223365060	223298570	54	54	33.2	243.1	56.2
ERS026049	2091677	72	29051.1	205822	53449	13	42855	17	34072	22	30820	29	18648	38	381	72	55	3715826	3515029	200797	3425750	89279	200654604	189811566	189755158	54	54	33.1	252.2	63.1
ERS026048	2053242	55	37331.7	137913	58523	11	45129	15	36176	21	32389	27	22326	34	488	55	171	5168746	4943194	225552	4801244	141950	279112284	266932476	266848485	54	54	33.1	250.9	63.4
ERS026047	2070292	64	32348.3	151857	60787	12	46130	17	43517	21	31716	27	21689	35	311	64	204	3658584	3566034	92550	3481490	84544	197563536	192565836	192511706	54	54	33.1	250.2	62.9
ERS026044	2101820	78	26946.4	242796	46359	12	35641	17	32993	23	22281	31	14066	43	312	78	117	3137792	2966393	171399	2850216	116177	169440768	160185222	160132867	54	54	33.1	236	60.1
ERS026043	2104207	60	35070.1	188741	58972	10	48839	14	40574	19	31124	25	19503	33	339	60	256	3929204	3669543	259661	3522304	147239	212177016	198155322	198089447	54	54	33	240.3	58.1
ERS005602	2095597	30	69853.2	318196	135684	6	115078	8	111187	10	68759	12	44942	15	880	30	0	3011878	2724054	287824	2659296	64758	325282824	294197832	293900981	108	108	30.2	241.3	76
ERS005614	2097242	25	83889.7	289521	174873	5	120789	7	111184	9	86166	11	49351	14	452	25	2	6442696	6151892	290804	6002448	149444	695811168	664404336	663728936	108	108	31.1	249.6	82.4
ERS005615	2110058	33	63941.2	240850	111186	7	82435	10	68514	12	57840	16	48675	20	389	33	6	4375226	3980922	394304	3864808	116114	472524408	429939576	429460019	108	108	30.4	232.2	70.4
ERS005603	2103421	38	55353.2	201727	84488	8	69576	11	63950	14	49357	18	27241	23	362	38	7	3862010	3652513	209497	3555342	97171	417097080	394471404	394053309	108	108	31.2	220.3	68.7
ERS005609	2103003	43	48907.1	343198	108093	5	99421	7	80457	10	54473	13	38035	18	300	43	5	5529034	5138867	390167	5007182	131685	597135672	554997636	554434547	108	108	30.8	226.9	70.4
ERS005611	2080778	60	34679.6	185837	63815	10	50915	14	38982	18	26828	24	21150	33	358	60	7	2504260	2379721	124539	2314518	65203	270460080	257009868	256742885	108	108	31.2	209.1	59.9
ERS005612	2102301	52	40428.9	181201	70464	9	58648	12	49373	16	43642	21	24205	27	382	52	25	3140106	2914969	225137	2828424	86545	339131448	314816652	314460666	108	108	31.3	194.5	57.9
ERS005613	2101961	42	50046.7	228338	88721	7	73914	10	60486	13	43652	17	34824	22	374	42	37	4544886	4302554	242332	4168792	133762	490847688	464675832	464193528	108	108	31.2	209.6	62.6
ERS005638	2083589	59	35315.1	197203	63675	11	48170	15	42992	20	34975	25	19883	33	353	59	12	2725090	1342062	1383028	1149680	192382	294309720	144942696	144509212	108	108	24.1	226.7	62
ERS005618	2097304	51	41123.6	213627	77463	8	63969	11	58971	15	44564	19	27968	24	366	51	8	4260038	3532269	727769	3076926	455343	460084104	381485052	380365359	108	108	28.7	208.7	53.3
ERS005620	2095389	43	48730	215745	86761	9	70741	12	63952	15	49372	18	41023	23	411	43	2	6512796	5199199	1313597	4468432	730767	703381968	561513492	559806224	108	108	28.3	217.9	61
ERS005624	2120711	69	30734.9	171468	71254	10	54271	14	46035	18	29311	23	17530	32	365	69	37	5329164	4401566	927598	3900860	500706	575549712	475369128	474013576	108	108	29.1	184.7	45
ERS005627	2093345	56	37381.2	181099	70756	10	62258	13	47600	17	35886	22	19540	30	373	56	61	4656366	3768546	887820	3263768	504778	502887528	407002968	405795314	108	108	28.6	208.8	55.9
ERS006818	2028684	26	78026.3	487480	163014	4	127762	6	83920	8	71504	10	60899	13	401	26	7	6817388	5892042	925346	5717164	174878	736277904	636340536	635394301	108	108	29.9	193.4	69.9
ERS006820	2122424	60	35373.7	161043	74317	11	66191	14	49372	18	43493	22	28966	28	312	60	47	6913764	6056930	856834	5868790	188140	746686512	654148440	652974936	108	108	30.4	172.9	55.6
ERS006824	2112532	62	34073.1	154983	71454	10	52024	14	41660	18	27954	24	22519	33	372	62	46	6317242	5696197	621045	5525680	170517	682262136	615189276	614208004	108	108	30.6	175.9	54.1
ERS005594	2109104	40	52727.6	293021	120171	6	117036	8	90356	10	59055	13	38464	17	370	40	8	10497776	9427472	1070304	9081654	345818	1133759808	1018166976	1017150499	108	108	30.5	228.3	72.1
ERS005601	2108351	42	50198.8	205351	111148	7	63945	10	58828	13	44695	18	29252	23	353	42	21	6062188	5496885	565303	5266898	229987	654716304	593663580	592966843	108	108	30.8	205	56.7
ERS005590	2100253	61	34430.4	181201	63797	12	55848	15	43640	19	30241	26	19892	34	573	61	8	2624784	2396150	228634	2310398	85752	283476672	258784200	258497692	108	108	31	206.1	60.1
ERS005598	2104596	44	47831.7	211238	90062	9	70055	11	57845	15	45397	19	35891	24	346	44	4	5812416	5439813	372603	5253616	186197	627740928	587499804	586933001	108	108	31	233	72.8
ERS005597	2108033	42	50191.3	273389	96216	8	73580	10	68368	13	48644	17	28255	23	332	42	18	9171572	8025245	1146327	7745350	279895	990529776	866726460	865876997	108	108	30	233.1	77.4
ERS005626	2132691	67	31831.2	203070	52824	12	46049	16	32617	21	27992	28	18896	37	340	67	70	8075316	6991109	1084207	6306100	685009	872134128	755039772	752971530	108	108	29.1	198.6	60.3
ERS005629	2098160	61	34396.1	181348	56038	13	48057	17	42094	22	28234	28	21166	37	346	61	36	4959136	4353093	606043	3937944	415149	535586688	470134044	468888683	108	108	29.1	215.2	70.5
ERS005633	2093805	88	23793.2	129691	47482	14	44454	18	31819	24	23170	32	13580	44	327	88	40	3185584	2642433	543151	2368688	273745	344043072	285382764	284600702	108	108	29.1	197.4	65
ERS003550	2101819	40	52545.5	236273	97048	8	76091	10	63400	13	53027	17	38422	21	329	40	4	2163348	1638202	525146	1604706	33496	233641584	176925816	176827107	108	108	29.2	236.2	95.4
ERS003548	2117367	68	31137.8	185440	65097	11	48915	15	37851	20	28614	26	19278	35	333	68	7	1470318	1201695	268623	1172848	28847	158794344	129783060	129681468	108	108	30.1	215.5	89.9
ERS003549	2238886	43	52067.1	329451	108019	7	102957	9	61836	12	47204	16	30669	22	304	43	8	1766742	1565286	201456	1510330	54956	190808136	169050888	168958043	108	108	31	255.2	101
ERS003564	2154199	78	27617.9	166312	59608	13	56693	16	32393	22	23999	29	18893	39	407	78	130	1563484	1157668	405816	1111058	46610	168856272	125028144	124913846	108	108	30	214.4	80.2
ERS003569	2095600	32	65487.5	288124	135666	6	112399	7	95352	9	60495	12	43643	16	304	32	4	2871434	2285873	585561	2218760	67113	310114872	246874284	246687075	108	108	29.3	249.1	106.6
ERS003574	2103439	34	61865.8	232985	123764	7	106602	8	75211	11	69191	13	48147	17	807	34	7	2593368	2229876	363492	2166480	63396	280083744	240826608	240637502	108	108	30.4	240.2	104.4
ERS003575	2101107	38	55292.3	244510	114445	7	89142	9	84507	11	56620	15	38450	19	350	38	4	3249330	2922687	326643	2838492	84195	350927640	315650196	315475475	108	108	30.9	271.2	107.9
ERS003576	2111428	47	44924	380987	88041	7	65493	10	57461	14	49884	17	32074	23	310	47	13	2428570	2019691	408879	1964464	55227	262285560	218126628	217983138	108	108	29.9	237.2	99.9
ERS008320	2186350	46	47529.3	236868	106046	7	100830	9	82548	11	65280	14	36537	18	392	46	5	8029082	7734156	294926	7488258	245898	867140856	835288848	834818362	108	108	31.2	231	62.5
ERS008335	2179825	51	42741.7	236878	105581	7	100600	9	69506	12	59248	16	30988	21	326	51	2	5066198	4915226	150972	4682190	233036	547149384	530844408	530613521	108	108	31.5	236.5	65.3
ERS008352	2168686	59	36757.4	268972	88591	8	64091	11	40016	15	33420	21	25107	28	304	59	4	6923664	6684626	239038	6373354	311272	747755712	721939608	721625902	108	108	31.4	251.2	71
ERS008345	2141026	67	31955.6	156245	114200	8	61266	11	54193	15	33884	20	20355	28	348	67	2	7344058	7141250	202808	6834190	307060	793158264	771255000	770916252	108	108	31.4	244.8	71.1
ERS008347	2107563	75	28100.8	185514	60237	11	42293	16	37261	21	29955	27	18787	35	311	75	4	4767002	4623622	143380	4412314	211308	514836216	499351176	499136230	108	108	31.4	238.5	61.7
ERS008351	2116246	56	37790.1	269154	90492	8	71042	11	58575	14	39804	18	25476	25	309	56	1	7378588	7095582	283006	6841616	253966	796887504	766322856	765968508	108	108	31.4	250	67.8
ERS008357	2148975	58	37051.3	201264	63940	11	60956	14	55895	18	43657	22	26276	29	373	58	0	12554102	12043572	510530	11687510	356062	1355843016	1300705776	1300010391	108	108	31.1	230.6	67.3
ERS008359	2094150	99	21153	165692	54997	12	39975	16	34795	22	25162	29	15122	39	329	99	5	7898300	7655920	242380	7333880	322040	853016400	826839360	826433789	108	108	31.1	259.2	73.1
ERS008360	2165404	59	36701.8	241547	79700	8	63995	11	51259	15	38638	20	29716	26	312	59	1	6284276	6112781	171495	5837582	275199	678701808	660180348	659871116	108	108	31.2	252.8	73.8
ERS008361	2035002	39	52179.5	317533	159537	5	112589	7	100682	9	64931	11	41040	15	347	39	1	6014944	5786134	228810	5548832	237302	649613952	624902472	624587766	108	108	31.2	230.6	64
ERS012094	2104817	83	25359.2	223854	45600	12	40770	17	26909	23	18994	33	13279	45	312	83	704	3606726	3440372	166354	3289424	150948	194763204	185780088	185675708	54	54	36	258.9	30.8
ERS012095	2130077	87	24483.6	134913	50090	13	40510	18	29844	24	20823	33	13828	44	107	87	738	3264916	3122493	142423	3005552	116941	176305464	168614622	168518835	54	54	36.1	263.3	30
ERS012096	2124012	88	24136.5	126294	47630	15	42310	20	32597	26	24498	34	13978	45	313	88	433	3098986	2984099	114887	2881148	102951	167345244	161141346	161057034	54	54	36	259.9	30.6
ERS012097	2127075	90	23634.2	162227	49653	15	34859	20	29708	26	22512	35	15242	45	347	90	443	3040224	2928065	112159	2814826	113239	164172096	158115510	158028560	54	54	36	259.3	31
ERS012098	2105071	89	23652.5	159999	44842	15	35043	21	32216	27	20827	36	11522	48	313	89	228	2616596	2467372	149224	2367738	99634	141296184	133238088	133163159	54	54	35.9	263.2	30.1
ERS012099	2140846	80	26760.6	174880	46179	13	42963	18	33834	24	27069	31	18750	40	106	80	450	3989916	3753991	235925	3614860	139131	215455464	202715514	202606669	54	54	35.7	253.9	31.4
ERS012100	2149622	78	27559.3	174128	61491	12	49158	16	37308	21	24856	28	18226	38	341	78	414	4004398	3830957	173441	3694294	136663	216237492	206871678	206740939	54	54	35.9	259.8	30.3
ERS012102	2062722	88	23440	157285	41308	14	32882	20	23507	28	18230	37	11985	51	352	88	311	3087040	2825034	262006	2681646	143388	166700160	152551836	152463613	54	54	35.9	262.6	30.8
ERS012112	2166037	92	23543.9	219455	49433	12	39566	17	28230	24	22104	33	16314	44	102	92	1234	3420650	3265724	154926	3104036	161688	184715100	176349096	176228205	54	54	35.8	266.4	32
ERS012113	2078975	94	22116.8	103577	37096	18	32902	24	25599	31	20564	40	14053	52	101	94	101	3287436	3128289	159147	2994270	134019	177521544	168927606	168834614	54	54	35.9	268.5	31.5
ERS012071	2062085	83	24844.4	155545	59734	12	50469	15	41927	20	28001	26	17805	36	86	83	1837	2467716	2178644	289072	2130380	48264	133256664	117646776	117611537	54	54	32.9	249.3	25.2
ERS012073	2060748	74	27848	147110	44310	14	41811	19	32811	24	24081	31	17265	41	377	74	114	2756450	2675576	80874	2617360	58216	148848300	144481104	144438533	54	54	32.9	255.4	32.6
ERS012075	2093265	80	26165.8	201025	62830	11	42577	15	32793	21	20877	29	12666	41	308	80	183	2438548	2163800	274748	2005390	158410	131681592	116845200	116795714	54	54	32.6	263	33.7
ERS012076	2085922	90	23176.9	162275	48589	13	41188	17	32043	23	22582	31	14797	42	315	90	135	2509806	2417140	92666	2332212	84928	135529524	130525560	130482658	54	54	32.9	262.4	33.4
ERS012078	2115916	75	28212.2	234422	45359	13	39566	17	32998	23	23442	32	14232	43	581	75	82	2365040	2207591	157449	2148516	59075	127712160	119209914	119158550	54	54	32.8	258.7	33.6
ERS012079	2045933	64	31967.7	194917	55067	13	47431	17	38709	22	30979	28	18624	36	312	64	177	2410990	2038970	372020	1962896	76074	130193460	110104380	110064500	54	54	32.3	257.9	33.1
ERS012083	2057711	80	25721.4	134208	45691	14	42026	19	36084	24	26313	31	15985	41	315	80	82	1985874	1794411	191463	1706288	88123	107237196	96898194	96852870	54	54	32.6	236.2	25.4
ERS012092	2101243	95	22118.3	132116	45607	14	37082	19	28163	26	18864	35	11473	49	318	95	406	1804992	1678075	126917	1628204	49871	97469568	90616050	90578915	54	54	32.7	242	24.3
ERS012093	2112270	97	21776	181325	42266	16	34857	22	27314	29	20914	38	13511	50	354	97	406	2404190	2292169	112021	2236924	55245	129826260	123777126	123728815	54	54	32.8	240.5	24.7
ERS012086	2070005	92	22500	117589	41334	17	34777	23	24173	30	18850	40	12033	54	381	92	136	1439978	1319379	120599	1238610	80769	77758812	71246466	71211281	54	54	32.7	244	24.7
ERS012087	2094591	88	23802.2	177071	47064	14	38676	19	32240	26	21969	33	12827	45	338	88	475	2136446	2012791	123655	1944156	68635	115368084	108690714	108644082	54	54	32.8	241.6	24.5
ERS012088	2063017	96	21489.8	181360	43340	16	37819	21	27656	28	20235	37	11289	50	379	96	499	2094960	1851478	243482	1788958	62520	113127840	99979812	99934040	54	54	32.5	243.8	24.5
ERS012116	2186808	61	35849.3	164791	82531	10	67909	13	48804	17	29558	23	22643	32	361	61	709	5520138	4983967	536171	4842752	141215	298087452	269134218	269057044	54	54	32.6	258.7	28.8
ERS012117	2078659	66	31494.8	197508	63555	10	56579	13	45681	17	36247	22	18891	31	347	66	204	6693340	6440063	253277	6262542	177521	361440360	347763402	347657279	54	54	32.6	261.2	28.2
ERS012119	2076547	74	28061.5	167258	57553	13	42400	17	38204	22	30171	28	17616	37	355	74	69	5258232	5052309	205923	4912470	139839	283944528	272824686	272742021	54	54	32.5	260.7	28.4
ERS012120	2109027	86	24523.6	209310	45639	16	43285	20	29650	26	23538	34	16105	44	187	86	291	4377450	4221245	156205	4113874	107371	236382300	227947230	227876058	54	54	32.5	258.9	28.4
ERS012121	2077914	68	30557.6	139060	50230	14	45081	18	41631	23	29684	29	22027	37	335	68	491	6088034	5966222	121812	5824406	141816	328753836	322175988	322083255	54	54	32.6	259.4	29
ERS012122	2078478	63	32991.7	196893	45958	14	43533	18	38050	23	28867	29	24021	37	171	63	425	8522696	8284572	238124	8094904	189668	460225584	447366888	447200262	54	54	32.5	259.7	28.2
ERS012123	2130063	83	25663.4	185294	47969	15	40893	20	35602	25	23740	33	15092	44	326	83	395	6715420	6552255	163165	6355106	197149	362632680	353821770	353717357	54	54	32.6	263.4	27.6
ERS012124	2048036	48	42667.4	208409	91363	9	77175	11	58144	14	42573	18	22207	25	452	48	199	6961348	6749049	212299	6599816	149233	375912792	364448646	364336322	54	54	32.5	252.5	28.7
ERS012141	2114672	46	45971.1	233139	80034	9	73289	12	62906	15	52006	19	29414	24	301	46	43	8383856	8111202	272654	7917208	193994	452728224	438004908	437839356	54	54	32.2	264.6	29.4
ERS012142	2111096	63	33509.5	201672	89328	8	61376	11	50204	15	39538	20	21213	28	317	63	453	6275600	6018779	256821	5862012	156767	338882400	325014066	324886632	54	54	32.2	263.7	30
ERS012143	2109168	59	35748.6	245737	55374	10	47418	14	37914	19	34082	25	23696	32	345	59	35	9644494	9243131	401363	9009128	234003	520802676	499129074	498896300	54	54	32.2	261.4	30.2
ERS012145	2100791	84	25009.4	220523	58388	12	48743	16	42696	21	35757	27	19867	34	305	84	59	13366998	12685669	681329	12324468	361201	721817892	685026126	684756518	54	54	32.2	264.3	29.7
ERS050333	2019779	30	67326	322571	135873	5	124428	7	108238	9	76591	11	48807	14	310	30	47	3894746	3801781	92965	3700740	101041	292105950	285133575	284694541	75	75	36.7	310.7	117.4
ERS050334	2094613	41	51088.1	219086	90134	9	89049	11	86065	13	56030	16	38917	21	302	41	2	4825688	4700742	124946	4579666	121076	361926600	352555650	352033869	75	75	37.1	259.3	84.8
ERS050335	2094441	39	53703.6	196077	111082	7	99206	9	68319	12	45590	16	34758	21	304	39	75	4992534	4860732	131802	4741738	118994	374440050	364554900	364016886	75	75	37.1	252.6	82.7
ERS050336	2171358	63	34466	247932	57527	9	50022	14	46147	18	35036	23	27797	30	312	63	41	3428316	3303337	124979	3185568	117769	257123700	247750275	247369249	75	75	36.9	292.3	100.1
ERS050338	2120610	57	37203.7	260078	75195	8	65581	11	63245	14	48861	18	29206	23	307	57	2	3626556	3522522	104034	3415186	107336	271991700	264189150	263777108	75	75	36.7	311.3	126.3
ERS050339	2058455	23	89498	619814	311798	3	311798	3	197527	4	106260	6	68726	8	316	23	8	3997654	3913409	84245	3824226	89183	299824050	293505675	293060437	75	75	36.8	302.7	109.5
ERS050340	2129549	65	32762.3	277287	88544	7	82159	10	57369	13	48859	17	26584	22	308	65	12	4804646	4664831	139815	4537744	127087	360348450	349862325	349332140	75	75	36.9	274.6	94.2
ERS050341	2113104	32	66034.5	311697	182546	5	142185	6	129090	8	118979	9	61342	12	315	32	19	4596744	4479266	117478	4371178	108088	344755800	335944950	335435608	75	75	36.9	292.8	106.6
ERS050342	2094038	39	53693.3	217808	99214	8	94465	10	63673	13	49023	16	38377	21	304	39	2	5527150	5411141	116009	5270454	140687	414536250	405835575	405237486	75	75	37	255.5	83.9
ERS050343	2133786	28	76206.6	404429	222195	4	155494	5	106194	7	73316	9	59652	13	324	28	1	2810444	2753419	57025	2693594	59825	210783300	206506425	206197617	75	75	37	270.9	91.6
ERS050344	2099610	49	42849.2	262354	86888	7	70190	10	61958	13	48857	17	33557	23	340	49	77	2003346	1932114	71232	1863444	68670	150250950	144908550	144676743	75	75	36.5	338.2	135
ERS050345	2018520	31	65113.6	322550	125576	5	121011	6	108031	8	70860	11	48903	14	310	31	1	1837122	1779613	57509	1725278	54335	137784150	133470975	133256969	75	75	36.6	326	138.6
ERS050346	2082823	49	42506.6	196060	73555	10	60606	13	49102	17	40864	22	26993	28	333	49	0	3116324	3057845	58479	2979512	78333	233724300	229338375	229001534	75	75	37.2	241	71.3
ERS050347	2007501	39	51474.4	304969	122342	5	98502	7	91678	9	71621	12	39106	16	314	39	11	2630636	2562500	68136	2499056	63444	197297700	192187500	191893457	75	75	36.8	294.4	104.4
ERS050646	2878386	154	18690.8	214204	79120	13	66873	17	58064	21	41901	27	22402	36	301	154	6655	2726038	2369790	356248	2188740	181050	204452850	177734250	177601136	75	75	38.2	321	126
ERS050641	2092757	46	45494.7	215059	95210	8	72106	11	58064	14	45331	18	26226	24	330	46	4	3103854	3038692	65162	2966932	71760	232789050	227901900	227813339	75	75	38.6	253.8	73
ERS050414	2087649	64	32619.5	188341	56361	11	45849	15	41676	20	27160	26	21362	35	495	64	7	4079458	3939563	139895	3812728	126835	305959350	295467225	295348412	75	75	36.5	210.4	52.6
ERS050415	2085495	57	36587.6	181076	63784	10	52008	14	44451	18	35409	23	21440	32	529	57	25	3162672	3037266	125406	2918804	118462	237200400	227794950	227692686	75	75	36.3	262	89.2
ERS050416	2089828	46	45431	250792	76202	9	63770	13	50174	16	44452	21	26988	26	304	46	16	3663528	3545370	118158	3421626	123744	274764600	265902750	265792172	75	75	36.4	254.8	74.4
ERS050417	2084128	41	50832.4	214887	101837	8	94520	10	68794	13	63760	16	38919	20	304	41	58	5067910	4917202	150708	4746008	171194	380093250	368790150	368638287	75	75	36.4	262	70.7
ERS050418	2126370	51	41693.5	165376	117720	8	102028	10	64902	13	53952	16	24898	22	305	51	6	4354326	4200932	153394	4006032	194900	326574450	315069900	314934059	75	75	36.4	249	65.7
ERS050419	2149931	50	42998.6	268408	127414	5	80102	8	75288	10	51934	14	28332	20	341	50	5	3304832	3179035	125797	3068880	110155	247862400	238427625	238324570	75	75	36.3	270.8	81.1
ERS050420	2163772	28	77277.6	482054	150011	5	92720	7	80223	9	67498	12	59649	15	322	28	1	3001016	2867750	133266	2754992	112758	225076200	215081250	214979220	75	75	36	305.7	109.5
ERS050428	1992775	28	71170.5	383169	126040	5	124020	6	98022	8	72771	11	47647	14	306	28	22	3267424	3139648	127776	3023272	116376	245056800	235473600	235369329	75	75	36.2	279.5	83.7
ERS050433	2050838	40	51270.9	236369	101554	7	92620	9	77589	11	46368	15	26817	21	304	40	14	4066820	3924248	142572	3773762	150486	305011500	294318600	294192889	75	75	36.3	262.3	76
ERS050441	2131731	48	44411.1	229860	85436	8	73137	11	56912	14	49117	18	29959	24	455	48	2	4029590	3890567	139023	3751850	138717	302219250	291792525	291670215	75	75	36.4	238.6	65.4
ERS050451	2115528	53	39915.6	241067	56852	11	53563	15	48731	19	37061	24	24792	31	328	53	11	2828320	2659744	168576	2549074	110670	212124000	199480800	199386956	75	75	36.4	246.4	79.2
ERS050452	2026680	30	67556	413038	230994	4	141626	5	108476	6	64597	9	37530	13	139	30	25	2655410	2551228	104182	2451496	99732	199155750	191342100	191259223	75	75	36.3	264.1	80.4
ERS050453	2082670	45	46281.6	223250	94901	8	72385	11	66861	14	56107	17	25118	23	304	45	91	3029014	2925066	103948	2812544	112522	227176050	219379950	219286053	75	75	36.3	267.8	88.1
ERS050454	2016697	36	56019.4	322506	84905	6	70973	8	65462	11	60041	14	27845	19	310	36	2	3228332	3135331	93001	3023524	111807	242124900	235149825	235050943	75	75	36.4	260.2	69.9
ERS050455	2092800	38	55073.7	233610	86593	8	80055	10	67446	13	52614	17	36140	21	455	38	21	2262110	2183858	78252	2095214	88644	169658250	163789350	163716081	75	75	36.2	282	94.6
ERS050456	2104765	39	53968.3	354692	110872	6	94223	8	66932	10	43212	14	33500	19	304	39	34	3538046	3405355	132691	3284090	121265	265353450	255401625	255293049	75	75	36.3	258.2	78.1
ERS050457	2049227	53	38664.7	222561	84331	8	74656	10	50034	14	36281	18	22293	26	309	53	52	2935340	2821806	113534	2710292	111514	220150500	211635450	211544904	75	75	36.3	270.3	75.1
ERS050409	2120758	51	41583.5	274439	73708	8	58760	11	48886	15	40990	19	24565	26	320	51	23	4711650	4359155	352495	4195272	163883	353373750	326936625	326786477	75	75	36.4	251.2	67
ERS050494	2086993	60	34783.2	250907	66107	11	56878	14	45853	19	41902	23	21795	31	353	60	0	2749752	2649293	100459	2556426	92867	206231400	198696975	198615327	75	75	36.4	220.3	57.6
ERS050495	2176078	74	29406.5	174258	55320	12	50190	16	42879	21	28582	27	19248	36	334	74	15	2006332	1924846	81486	1855458	69388	150474900	144363450	144301096	75	75	36.4	247.1	69.1
ERS050496	2085280	58	35953.1	250701	76133	8	66133	11	45464	15	35436	20	22040	29	358	58	3	2069908	2004463	65445	1940182	64281	155243100	150334725	150274602	75	75	36.5	220.3	59.1
